# Supplementary material for: Genome-wide identification of WRKY members in elephant grass (Cenchrus purpureus) and its expression profiling under aluminum stress
Source: PeerJ. 2026 Jun 4;14:e21299. doi: 10.7717/peerj.21299 (PMC13242747; doi:10.7717/peerj.21299)
Supplement: Supplemental Information 5 [file peerj-14-21299-s005.xls]

## Sheet: Table S1
Table S1. Locus ID information of WRKY TFs used as query sequences in BLASTp analysis
Arabidopsis	Maize	Rice
AT1G13960.1	AC165171.2_FGP002	LOC_Os01g08710.1
AT1G13960.2	AC193630.3_FGP003	LOC_Os01g08710.2
AT1G18860.1	AC194362.3_FGP003	LOC_Os01g09080.1
AT1G29280.1	AC198725.4_FGP009	LOC_Os01g09100.1
AT1G29860.1	AC205562.3_FGP002	LOC_Os01g14440.1
AT1G30650.1	AC208110.2_FGP001	LOC_Os01g18584.1
AT1G55600.1	AC209050.3_FGP003	LOC_Os01g40260.1
AT1G62300.1	GRMZM2G003551_P01	LOC_Os01g40430.1
AT1G64000.1	GRMZM2G004060_P01	LOC_Os01g43550.1
AT1G66550.1	GRMZM2G005207_P01	LOC_Os01g43550.2
AT1G66550.2	GRMZM2G006497_P01	LOC_Os01g43650.1
AT1G66560.1	GRMZM2G008029_P01	LOC_Os01g43650.2
AT1G66600.1	GRMZM2G012724_P01	LOC_Os01g46800.1
AT1G68150.1	GRMZM2G012724_P02	LOC_Os01g47560.1
AT1G69310.1	GRMZM2G012724_P03	LOC_Os01g51690.1
AT1G69310.2	GRMZM2G012724_P04	LOC_Os01g53040.1
AT1G69810.1	GRMZM2G013391_P01	LOC_Os01g53260.1
AT1G80590.1	GRMZM2G015433_P01	LOC_Os01g54600.1
AT1G80840.1	GRMZM2G018487_P01	LOC_Os01g60490.1
AT2G03340.1	GRMZM2G018487_P02	LOC_Os01g60520.1
AT2G04880.1	GRMZM2G018721_P01	LOC_Os01g60540.1
AT2G04880.2	GRMZM2G020254_P01	LOC_Os01g60600.1
AT2G21900.1	GRMZM2G020254_P02	LOC_Os01g60640.1
AT2G23320.1	GRMZM2G020254_P03	LOC_Os01g61080.1
AT2G23320.2	GRMZM2G024898_P01	LOC_Os01g62510.1
AT2G24570.1	GRMZM2G025895_P01	LOC_Os01g62514.1
AT2G25000.1	GRMZM2G027972_P01	LOC_Os01g74140.1
AT2G30250.1	GRMZM2G029282_P01	LOC_Os02g08440.1
AT2G30590.1	GRMZM2G029292_P02	LOC_Os02g08440.2
AT2G34830.1	GRMZM2G029292_P03	LOC_Os02g08440.3
AT2G37260.1	GRMZM2G030272_P01	LOC_Os02g08440.4
AT2G37260.2	GRMZM2G031963_P01	LOC_Os02g16540.1
AT2G38470.1	GRMZM2G034421_P01	LOC_Os02g26430.1
AT2G40740.1	GRMZM2G036703_P01	LOC_Os02g43560.1
AT2G40740.2	GRMZM2G038158_P01	LOC_Os02g47060.1
AT2G40750.1	GRMZM2G040298_P01	LOC_Os02g53100.1
AT2G44745.1	GRMZM2G048450_P01	LOC_Os03g20550.1
AT2G46130.1	GRMZM2G052671_P01	LOC_Os03g20550.2
AT2G46130.2	GRMZM2G052671_P02	LOC_Os03g21710.1
AT2G46400.1	GRMZM2G054125_P01	LOC_Os03g33012.1
AT2G47260.1	GRMZM2G057011_P01	LOC_Os03g45450.1
AT3G01080.1	GRMZM2G057116_P01	LOC_Os03g53050.1
AT3G01970.1	GRMZM2G057116_P02	LOC_Os03g55080.1
AT3G04670.1	GRMZM2G059562_P01	LOC_Os03g55164.1
AT3G04670.2	GRMZM2G060918_P01	LOC_Os03g55164.2
AT3G56400.1	GRMZM2G061408_P01	LOC_Os03g58420.1
AT3G58710.1	GRMZM2G063216_P01	LOC_Os03g58420.2
AT3G58710.2	GRMZM2G063216_P03	LOC_Os03g63810.1
AT3G62340.1	GRMZM2G063880_P01	LOC_Os04g04300.1
AT4G01250.1	GRMZM2G065290_P01	LOC_Os04g21950.1
AT4G01720.1	GRMZM2G070211_P01	LOC_Os04g39570.1
AT4G04450.1	GRMZM2G071907_P01	LOC_Os04g39570.2
AT4G11070.1	GRMZM2G071907_P03	LOC_Os04g46060.1
AT4G11070.2	GRMZM2G073272_P01	LOC_Os04g50920.1
AT4G12020.1	GRMZM2G076657_P01	LOC_Os04g51560.1
AT4G12020.2	GRMZM2G076657_P02	LOC_Os05g03900.1
AT4G12020.3	GRMZM2G083350_P01	LOC_Os05g03900.2
AT4G18170.1	GRMZM2G083717_P01	LOC_Os05g04640.1
AT4G22070.1	GRMZM2G090594_P01	LOC_Os05g09020.1
AT4G23550.1	GRMZM2G091331_P01	LOC_Os05g09020.2
AT4G23810.1	GRMZM2G091331_P02	LOC_Os05g14370.1
AT4G24240.1	GRMZM2G092694_P01	LOC_Os05g25770.1
AT4G26440.1	GRMZM2G099593_P01	LOC_Os05g27730.1
AT4G26640.1	GRMZM2G101405_P01	LOC_Os05g39720.1
AT4G26640.2	GRMZM2G102583_P02	LOC_Os05g40060.1
AT4G30935.1	GRMZM2G105140_P01	LOC_Os05g40070.1
AT4G31550.1	GRMZM2G106560_P01	LOC_Os05g40080.1
AT4G31550.2	GRMZM2G106560_P02	LOC_Os05g45230.1
AT4G31800.1	GRMZM2G111354_P01	LOC_Os05g46020.1
AT4G31800.2	GRMZM2G111711_P01	LOC_Os05g49100.1
AT4G39410.1	GRMZM2G120320_P01	LOC_Os05g49210.1
AT5G01900.1	GRMZM2G123387_P01	LOC_Os05g49620.1
AT5G07100.1	GRMZM2G123387_P02	LOC_Os05g50610.1
AT5G07100.2	GRMZM2G125653_P01	LOC_Os05g50610.2
AT5G13080.1	GRMZM2G125653_P02	LOC_Os05g50700.1
AT5G15130.1	GRMZM2G127064_P01	LOC_Os06g05380.1
AT5G22570.1	GRMZM2G130374_P01	LOC_Os06g06360.1
AT5G24110.1	GRMZM2G130854_P01	LOC_Os06g30860.1
AT5G26170.1	GRMZM2G137802_P01	LOC_Os06g44010.1
AT5G28650.1	GRMZM2G138683_P01	LOC_Os07g02060.1
AT5G41570.1	GRMZM2G139815_P01	LOC_Os07g27670.1
AT5G43290.1	GRMZM2G141299_P01	LOC_Os07g39480.1
AT5G45050.1	GRMZM2G141299_P02	LOC_Os07g40570.1
AT5G45050.2	GRMZM2G141299_P03	LOC_Os07g48260.1
AT5G45260.1	GRMZM2G143204_P01	LOC_Os08g09800.1
AT5G46350.1	GRMZM2G143204_P02	LOC_Os08g09810.1
AT5G49520.1	GRMZM2G143204_P03	LOC_Os08g09840.1
AT5G52830.1	GRMZM2G143765_P01	LOC_Os08g09900.1
AT5G56270.1	GRMZM2G145554_P01	LOC_Os08g13840.1
AT5G64810.1	GRMZM2G147880_P01	LOC_Os08g13840.2
	GRMZM2G148087_P01	LOC_Os08g17400.1
	GRMZM2G148561_P01	LOC_Os08g29660.1
	GRMZM2G149219_P01	LOC_Os08g38990.1
	GRMZM2G149683_P01	LOC_Os08g38990.2
	GRMZM2G151407_P01	LOC_Os08g38990.3
	GRMZM2G151407_P02	LOC_Os08g38990.4
	GRMZM2G151444_P01	LOC_Os09g09630.1
	GRMZM2G151763_P01	LOC_Os09g16510.1
	GRMZM2G156529_P01	LOC_Os09g25060.1
	GRMZM2G158328_P01	LOC_Os09g25070.1
	GRMZM2G161411_P01	LOC_Os09g25070.2
	GRMZM2G163054_P01	LOC_Os09g30400.1
	GRMZM2G163054_P02	LOC_Os09g30400.2
	GRMZM2G163054_P03	LOC_Os09g30400.3
	GRMZM2G163054_P04	LOC_Os10g18099.1
	GRMZM2G163418_P01	LOC_Os10g42850.1
	GRMZM2G163418_P02	LOC_Os11g02470.1
	GRMZM2G164082_P01	LOC_Os11g02480.1
	GRMZM2G169149_P01	LOC_Os11g02480.2
	GRMZM2G169564_P01	LOC_Os11g02520.1
	GRMZM2G169966_P01	LOC_Os11g02530.1
	GRMZM2G171428_P01	LOC_Os11g02540.1
	GRMZM2G171428_P02	LOC_Os11g29870.1
	GRMZM2G173680_P01	LOC_Os11g45850.1
	GRMZM2G173680_P02	LOC_Os11g45920.1
	GRMZM2G176489_P01	LOC_Os12g01180.1
	GRMZM2G304573_P01	LOC_Os12g02400.1
	GRMZM2G324999_P01	LOC_Os12g02420.1
	GRMZM2G327349_P01	LOC_Os12g02420.2
	GRMZM2G354384_P01	LOC_Os12g02440.1
	GRMZM2G366795_P01	LOC_Os12g02440.2
	GRMZM2G366795_P02	LOC_Os12g02440.3
	GRMZM2G377217_P01	LOC_Os12g02440.4
	GRMZM2G377217_P02	LOC_Os12g02450.1
	GRMZM2G381378_P01	LOC_Os12g02470.1
	GRMZM2G382350_P01	LOC_Os12g32250.1
	GRMZM2G383594_P01	LOC_Os12g40570.1
	GRMZM2G398506_P01	LOC_Os12g40570.2
	GRMZM2G398506_P02
	GRMZM2G400559_P01
	GRMZM2G401521_P01
	GRMZM2G401521_P02
	GRMZM2G408462_P01
	GRMZM2G411766_P01
	GRMZM2G414315_P01
	GRMZM2G425430_P01
	GRMZM2G432583_P01
	GRMZM2G441031_P01
	GRMZM2G448605_P01
	GRMZM2G449681_P01
	GRMZM2G449681_P02
	GRMZM2G449681_P03
	GRMZM2G451035_P01
	GRMZM2G453571_P01
	GRMZM2G461648_P01
	GRMZM2G468056_P01
	GRMZM2G475984_P01
	GRMZM2G501775_P01
	GRMZM2G516301_P01
	GRMZM2G549512_P01
	GRMZM5G812272_P01
	GRMZM5G812272_P02
	GRMZM5G816457_P01
	GRMZM5G816457_P02
	GRMZM5G823157_P01
	GRMZM5G863420_P01
	GRMZM5G871347_P01
	GRMZM5G871347_P02
	GRMZM5G871347_P03
	GRMZM5G880069_P02
	GRMZM5G880069_P03
