# Supplementary material for: Genome-wide identification of WRKY members in elephant grass (Cenchrus purpureus) and its expression profiling under aluminum stress
Source: PeerJ. 2026 Jun 4;14:e21299. doi: 10.7717/peerj.21299 (PMC13242747; doi:10.7717/peerj.21299)
Supplement: Supplemental Information 6 [file peerj-14-21299-s006.xls]

## Sheet: Table S2
Table S2. Sequences of specific primers.
Gene name	Gene ID	Forward primer sequence (5′ → 3′)	Reverse primer sequence (5′ → 3′)	Amplicon length
CpEF1α	GWHTAORA004699	ACTACGAGCAAGAGTTGGAAAC	TGGATGGCTGGAAGAGGAC	132
CpWRKY013	GWHTAORA004399	CTATACCATCAGCTCATACAAGCC	CTGCCACCATCGGAATCAC	194
CpWRKY049	GWHTAORA015592	AGCCTCTCAAGAAAGAACCA	CGACCATCTCCGTGTACT	143
CpWRKY076	GWHTAORA029298	CCTCAGCCTCGTGGTTAG	GTTGTGTTCGCCCTCGTA	187
CpWRKY114	GWHTAORA039160	TCATCACCACCTACGACG	GGAAGTCAGAAGAGGTAGGAG	141
CpWRKY126	GWHTAORA043104	ATGGCTCTGGACTCTGTTC	GTCATAAGGTGCGTAAGTGT	126
CpWRKY162	GWHTAORA057175	GAGAACTTCCTCGCCGTC	CCGTAGCATGTCGTTGAGA	105
