# Supplementary material for: Genome-wide identification of WRKY members in elephant grass (Cenchrus purpureus) and its expression profiling under aluminum stress
Source: PeerJ. 2026 Jun 4;14:e21299. doi: 10.7717/peerj.21299 (PMC13242747; doi:10.7717/peerj.21299)
Supplement: Supplemental Information 7 [file peerj-14-21299-s007.xls]

## Sheet: Table S3 
Table S3. The protein sequence of 174 CpWRKY TFs
Protein name	Gene ID	WRKY type	Protein sequence
CpWRKY001	GWHPAORA002340	WRKYGQK	MADGGECGARARLVSELGRVQDLVRRLELQLHAPADAASVDLCRRLVHEIVALTDRSIGMARSPDLAAHFHLPAAAAQQQPLSGGVPSPLSDAGSDHPFRGTAGASPKKRKATARWTSQQVRVAAAGGGAAEGPADDGHSWRKYGQKDILGAKHPRAYYRCTHRNSQGCPATKQVQRTDADPALFDVVYHGDHTCRPSSAAASAARRAPHPQQHNPHAQAALQGLAARLTVATAATDTAVIGGALPPTTPETCPARGGASSPWSLAASASPVGSDYSTGCAHGVSPCPVPGYNAEWGSDGGDLQEAVSAFVAASSGAAARLLPALDNDEFMPLECFNFDQSFDMGGAMPSLFYP
CpWRKY002	GWHPAORA002576	WRKYGQK	MHVLAAHHPASPLAPLLFGGLDHQDSITKELLLVGGGPTTMDDVLSQIEDAFGLARELMTELRAAQNNQAYLADRCRHIAQAYLEAMRMLGYPHGGADDLSPPAPAQPSHRPFGGGDGGSGSSSHGHLQQLDLLRPFLGGGGGGGSLPAQFPHQHLGRLLESSAPFGTPAAADAFGAAGTSGGPVRRQASSSRSSPPVQPRQPRRRRDSGERMTMMVPVQRTGNTDLPPDDGYTWRKYGQKDILGSRYPRSYYRCTHKNYYGCEAKKKVQRLDDDPFVYEVTYCGNHTCLTSTTPLLTLPAPNTAAATSTATANMLINSPTGSAAILTAGQDLIMAPAAAEHPTPAALSTAIQLGISWMPSTLVGPSAGEGSNSAQVDAPAAASGRDIEYPVMDLADVM…
CpWRKY003	GWHPAORA002577	WRKYGQK	MAAAAAAAAAPYEQVMEDMRKGRDLAARLQGLLRDSPEAGRLVDQILHAMSRTIETAKAAAAAEEGSEGQSEVTCAGTGGGGKRKAAGGGDKRSACRRRAQNSSTVTVTIKDIEDGRAWRKYGQKEIQNSKHPKAYFRCTHKYDQQCAAQRQVQRCDDDPDAFRVTYIGVHTCRDPATVAPVVLHSAGIADELHAGSRLISFAPNASATTSGNTSSQQTDHKDAALLAGFRRPLKLEAAGGSGEQEEVLSSLTPAGSSAAAEATRNNAAATPGLDQGDVTSGLQHCYGDGLADMGAFNYDVDDGTFDLDDLFGFDQGQADY
CpWRKY004	GWHPAORA002616	WRKYGQK,WRKYGQK	MPTQTASFPSFKEQQVEAVNNKQMVVAASSNKASSGGNNGGGNSSNTKLEDGYNWRKYGQKQVKGSENPRSYYKCTYNSCSMKKKVERSLADGRITQIVYKGAHNHPKPLSTRRNSSGAAAAAAAEDQQALSGAAPEHSGATPENSSVTFGDDEAENNGSHRSDGDEPDTKRWKAEDGENEGSSGGGGGGKPVREPRLVVQTLSDIDILDDGFRWRKYGQKVVKGNPNPRSYYKCTTQGCPVRKHVERASHDNRAVITTYEGKHNHDVPVGRGGAGSRAAAPSAAAAAAPPTAGGAMILAHQPYTLEMLGSGYGGGYAAAKDEPRDDLFVDSLLC
CpWRKY005	GWHPAORA003306	WRKYGQK,WRKYGQK	MTSTPGSFRTLANSGPVALSFATSSFSNISGLSKFKAMPPPSLPLSHPPASPSSFLNAFSGFLDSPILLTPSLFPSPTTGAIPSEPFNWMGTSENLQAGVKHEQRQYTDFTFQTAAPLPESLSAAQPAASFPQSSSMLMAPLGGLGDSYNGELQQPWSYQEPTAQQFEAPSAATTQPDMLGNGGYSAVPAPASFREQSNRPSSDDGYNWRKYGQKNMKGSENPRSYYKCSFPGCPTKKKVERSPDGQVTEIVYKGAHNHPKPQSTRRNSSSAPASSYVLQSASDAAAAEHSFGALSGTPVATPENSSGSFGDDEINGVSSRFAGNFGAEELDDDEPDSKKWKRDGGDGEGVPMAGNRTVREPRVVVQTMSDVDVLDDGYRWRKYGQKVVKGNPNPRSYY…
CpWRKY006	GWHPAORA003327	WRKYGEK	MDDGYAWRKYGEKNIQDRRNPRFYFRCAYRDDLRCGARKQVERTEDDPFLFHVAYFGEHTPACPRDSRFVMPISLDVVDVVLQGAPPHTIGSEKASIDS
CpWRKY007	GWHPAORA003328	WRKYGEK	MAMAASAAACEVMAEAREAAVHLLALLQATGTERHGKQEQLAEQIICCIDRARAALSGGACDDSKGPTDEQGLLPTPSGSKRRARGRGGEARASAVSSTMDDGYAWRKYGEKNIQDRRNPRFYFRCAYRDDLRCGARKQVERTEDDPSLFHVAYFGEHTPACPRDSRFVMPTSLDVVDGFIRPPCSPAAGNKELTANDMVEFTEYYLPVRDQLADLASSSISFASPAELEYLDDPSLEELMGLL
CpWRKY008	GWHPAORA003329	WRKYGEK	MSTRLNSSRKSQPPRSSDRRDAAIQELRRGTQLADLLRKEVELIPEPDRRDAAVANVGEISMAMESSLNILQSEMKHPSSLEVGMVAMAALAGYSSDAGTEERNGAVLRTRRVRHRRGKHGAELPIKEILTEAPENDRFHWRKYGEKTILNAEYPRLYYKCGYSDDHKCPAKKYVQQQSNNGHHPRFMVTLINEHTCEDLFPPDEPTSSSSGASQVLDFTKASLSPPLMAATPGSLKKDEEDSISMLMHSYSYDDYLSSSFPTMSPDADQVKFSPGPGW
CpWRKY009	GWHPAORA003330	WKKYGQK	MMAMASRATACAASELVARGRESAAVLQALLLGPQAPVADGGASATPHGLRELTDQILRCCDRALAALRHSGTEKEDADAAAGIRKKRKPAECGNVATAASPTRTSKRMRVRGGEMGARVEKRPTIEDGFIWKKYGQKEIHGSKYPRLYFRCTYKEDHGCTARRQVQRWETDPSVFLITYFGDHTCCRDDEEPPAPFVINFSSSSSDGKPSGSPWPSCDDDGPVVSIKTPHLCNSPEEALRSAGMDNESEFIGQSTLVPELTSMSSMDLDGCLDYWMLWDDGESSFDICDEFINWT
CpWRKY010	GWHPAORA003664	WRKYGQK	MENSLHGGGQRPTNPHLLPGYLASPVPPPEPQQTSADATALGSLVGALSCPPPAAVDWASLLLPGSLHAGMATMAQQAGAGVGEAESSVGGAVAVAGGCSGSTAGDGDEATKAGGKKGGGRGRKKASRPRFAFQTRSENDILDDGYRWRKYGQKAVKNSAYPRFPFAEAQVASLRRVKTHYHGGAVAAPIFCPPPAAALAVERLEPSLATSAPPQRLIPQEGSLADIEQTVLCEAES
CpWRKY011	GWHPAORA003920	WRKYGQK	MESYLGKRKLSGNGAPGAEREPSSVAPAAGSFQAVVLGYDVAGEEAAATEARRVVGEMDFFKTEKRKEEAAGRSRSAAAGAPGDLTINKDDLTINMGLHVGRRKSGSEDSIVDDGVPSKHEVDHRETKAELALAKSEIGRLNEENKQLKNMLARVTTSYNSSICTNAGLNSICDHQLNNVDPEKKDQDMSLLRSSSSASARRRCPTSRRSSAVTEARGGDCSASPSNTEAASMPPPPNYCPGNGNGVVLGSKDVMPLPTFDHHNHLRAHEREQGGSSPEDPLPPHHVPQGWLPSKVPKFLPAKGPEPVPEAATMRKARVSVRASEAAMISDGCQWRKYGQKMAKGNPCPRAYYRCTMAAGCPVRKQVQRCADDTTVVITTYEGSHNHPLPPAAVAMATT…
CpWRKY012	GWHPAORA003946	WRKYGQK	MEVCGGGEKRALASELAQMQAMVRELGARMDQQDLPADVRELCGELCGELASSVDRSIRIARSCGLAGADSPGSRDGSPRSDGVAQHPAAGGGGGNAQSKRRQGTPCVRRQVRVASVHDMAPQDDGLSWRKYGQKDILGAMYPRAYFRCTHRHSQACAATKHVQRADGDPLLFDVVYHGAHTCVQAAHPDAEQLRQQLQLQPEAGHADAGQEQSSPPLVLPETEGRQAGPEPMTPYSFAPAPGDGADFPLLSPTGLEWQLRSSHAAGSIGIGTDYETQFEEFYTNAADPFQWNYQDLYATNY
CpWRKY013	GWHPAORA004399	WRKYGQK	MDLVPKQEQHKEEEEKEEAMILAEHGDRAVFGHAGGGRRRSEIKEVDFFSTGGGAHRRSDDGDNGGDDGSREAAGAPPGRGNTTVNTALDLLTTAAATPVNAGEGAAAGAASDHNKEENRRLRRMLDDLTRSYSALYHQLIQAQAQQHQQQASGSANSMLPATMPAGVHQFMDPRMAPAIRAAAPAAFDGDSRGDSDGGSGSGGEADQNKRDAAGTGTPERGENAAAEAPLRRARVSVRARSEAPMISDGCQWRKYGQKMAKGNPCPRAYYRCTMAAGCPVRKQVQRCAEDKAVLITTYEGTHNHQLPPAAAAMAKTTSAAAAMLLSGPAASRDGLFAGHHVAAAVAPTPLFQSYHPYASAAMGATLSASAPFPTITLDLTHSPPPASAAGLHLQQYRP…
CpWRKY014	GWHPAORA004432	WRKYGQK	MRRHGPTTMTGTTATAAHGHYLTDNADIAAALSPFASFLFDDLASSHPTSLQPPPAPAPPTSLSPSNQPRCTGGHGQHQHAACGGNDDAAGKEDKPLPAAAAAARPKMMHGERETRFAFLTRSEVDHLEDGYRWRKYGQKAVKTSPFPR
CpWRKY015	GWHPAORA005664	WRKYGQK	MTTLVVGRQQGDDELLAQLHELLLMLPSSPATTVIDKVDSGGPHACDRRRRRRRGSKKRPRDDDDGTNNGCSPSAGKRRKRSKKQEKSKSFVTPAPNFDGYRWRKYGQKQIEGAMYARSYYRCIRSTEQGCPAKRTVQRNDDGDDRGAAAKYTVVLMGEHTCTATDDDSLAAPVILETAAAVAGPDIIGTNKQRTDDEDDDGDTFASAGRSCCSTTTTTTGGTGVESPAISDDINWSGVVVDDYDAAGPTVLDAHDYSWSSSASLQEMEDFTGPIRSPVHVPQAADCWSIDHFSFLLQLADNI
CpWRKY016	GWHPAORA005665	WRKYGQK	MDGCHGEEMMEAMRRQQELVMQLRALVLPLLHDDTSADIAVQLFDDVIACNITVASKLHLMSSGGAGNMVDNELVVDDKSLVRKSNDDTTSKQHLLRYSGDDRTEKQAANKPNNESVGQKRRRNDKKSRSLVTHVPHYDGHQWRKYGQKNINGRQHPRNYYRCAYRERNCFATKTIEQQNASSSTSSAMAGEENAKYNVVYYGDHTCKDHSVSMAQAPQHVNMDLQNGEVAQTTTTHVHEPDSDLDLPALLEVLDSSLINWDEDVIYSLSP
CpWRKY017	GWHPAORA005667	WRKYGQK	MKHHNSRCLPPQSSPSDHPSFVSDHRSAMKEIARGQSLVTQLRAIVLPALQSDQRCELVAQMFQNILDCSSKAITELQLHHQSDARPDDALVDGKKRVRRISSDDCINGEGATANPHHRHKRRRYDDLVSLETPVPHYDGRQWRKYGQKHINKAKHPRSYYRCTYRQEQDCKATKTVQQQDDSTGADHPVMYTVVYHGQHTCKDNHGVDSGTDDSETNTQSSSDSQSSISTTCTDAVYEHQTSVDDNKPLDKYADLITKNCMYEPFDMATFAPLDLDSWELDALLRFGA
CpWRKY018	GWHPAORA005668	WRKYGQK	MLKTHQMNILESSTHSSCQVAINNIEHQRALMMDLHDLILPILDPHSGQAKLVQQLFQDIFKSSSKVISFLELGVNSENQVNIIKDKRKHGKSNMESHVLEEETKEIGNKRRKNVEHIGSVVTQTPHSDGYQWRKYGQKCISKAKHSRSYYRCANNKGQGCLAAKTVQQKDTDGSGTVRLFNVDYYGQHVCKKDGIIHPYVVETMCHSVPIVNHNQSSISMFGNDDVHGIQDESYENLFMVPDMPEYLKDWADIEMARALEITSMNLPLISEDIWA
CpWRKY019	GWHPAORA005669	WRKYGEK	MALDSVPTYLSNLGSAHRTARTQQQGIRKDERTWTSDTYAPYDDGHQWRKYGEKKLSNSNFPRFYYRCTYKNDMKCPATKQVQQKNTSDPPLFFVTYFNHHTCSSSSTPIGGTRDTTEQSSSRKAVSICFSPQAASEQHAFLTSSALPQSPSIHSYRGNQQPEMNSLYVSQFQWADTSSPTSSSPFMMEVDDVSGARASASSSSAGALPRTLLPIGQSRCIEYFHFL
CpWRKY020	GWHPAORA005671	WRKYGEK	MAVADDDRARAVKEVAQVYERIKAQHPLLLLHVSSSSHLLLAQSLLGDALRALNVALSVMKQPPPAAAGAGPAPATMTPRSVVVKAEPPHQLSPPSPAASADSQAAVATITARRAKKRRASSAMEEAGKTSSWVDFTTVPYEDGYEWRKYGEKKINGTSHTRSYFRCTYKDDTGCLATKHVQQQDTTNSSSDPPMFQVTYNNHHTCSSNQGAAAAMNIIKQEPPAVLPPLVEACYSALPFDQDQTLPCQQEPFPIGKQRQPCWCGIASTSSATTSSCISGESCHQYSSDMLQMAAAEASAGDDFLYDLERFLLGDHISFNIY
CpWRKY021	GWHPAORA005917	WRKYGQK	MASSASGGGGGRSSPPAAAPQAVVVDNLIDVRERAVMLRNMLQQGSPTPPGTPAQTAPAGTSELIDGIMSSLSSALSALDTPGGSGGGGRGQGRRRRRAGAVAGSGPQRRSSSTRRRSHSPFLRTVTTSTLDDGNSWRKYGQKHIQDSPNARSYYRCTHKPDQGCRATRQVQTSDDNPSEFVINYFGHHTCRDPSTIPLVIHDDTAPPDSANLISFGSAATAMGASTTSTHNITVPTPPHAFDPSTTMLLSRFVFRYSSSLPAHDHRCGSEEVHSSSSPAGELAAVVGSAGMASSSATVGSAPAEYMACGAGGTGSFPSSPSSLGFMTGSFGSFGNAGDDDLFGFDP
CpWRKY022	GWHPAORA006468	WRKYGQK	MADSPNPSSGDLPAGSGGSPEKPVLTDRRVAALSGAGAGARYKAMSPARLPISREPCLTIPAGFSPGALLESPVLLNNFKVEPSPTTGTLSMAAILNKSTHLDILPSPRDKSAGSGHEDGGSRDFEFKPHLNSQSAAAAVNDPNHHDTSSSNLMTENKSLCLRESTHTAIVSSDRTPLAIVGPSDNMKAEVGTSGMNQMNSSDNAAQETQSETVAEKSAEDGYNWRKYGQKHVKGSENPRSYYKCTHPNCEVKKLLERSLDGQISEVVYKGLHNHPKPQPNRRLAAGAVPSSQGEERYDGVAPVEDKPSNIYSNLCNQVHSAGMLDPVPGPASDDDVDAGGGRPYPGDDANDDDDLDSKRRKMESAGIDAALMAFPAKVHLCRKQEVLFTLSYYKCTHT…
CpWRKY023	GWHPAORA008126	WRKYGQK	MDRDGECSSPTAAGSAAALLRLFGPSSPTAESLEDRLRRVSEENRRLAGALDAILADRPHLRALATSPTPSCHGNAAPSEVYTAAAAAGVTAEPRPKVRTVRARAEPADADANHLKDGYQWRKYGQKVTRDNPYPRAYFRCAYAPPAPSRRRCKGVQRTSRCWWRHTRASTTTSNVPRASMPVTHRRACHSCRARSPSTRWAGRSPLA
CpWRKY024	GWHPAORA008127	WRKYGQK	MLLMGSARHAGCSPVCLDLSVGLSPSPAKMGAETATEPERPDPHAGGCRMTSSMTDEQAKTLEAKFTQVSEENRRLSEMIAYLCASQVVARPSPPDGSDSTRASQAASPPPPVSRKRSRDSLEPPPSNSGDVANGKAEAAAAAANAVESPLSDGFEASFRRIKVSRICSRIDPSDTTLTVKDGYQWRKYGQKVTRDNPSPRAYFRCAYAPSCPVKKKVQRSAEDSSMLVATYEGEHNHPCPTRAAELPGCAATRNGSVPCSISINPSGPTITLDLTKNGGDGVRVLEGAEAPVVKKLCQEIASAEFRTALVEEMASSLTRDSKFTDALAAAILKQLPDY
CpWRKY025	GWHPAORA008437	WRKYGQK	MEGVGGGNGGGLVVTELSHIKELVRQLEVQLGGSHDLCRHLTTQIFSITERSISIITSSSSSSLDAGGRKRDAACCLASPISATPTSDVTDGPFKNAKKRKVMEKRKHQVRVSSAAGGGGPAENPVDDGHSWRKYGQKEILGAKNPRDVLATKQVQRTDEDPTLFDIIYHGEHTCVQRPAAGQPEHNPEANGHLHSLAAGLTVKTEGCRPWPRRRRAPGAPPRRSTFPPQRRRAGVLAAQPVLDVGELGRVAGDLGLQQPRRRLLPAVRRRRVAGAQRAPGGGVLARRRQRAAAAALRRGRLRRAPRLGHRRELLRVIRSY
CpWRKY026	GWHPAORA008438	WRKYGQK	MASVADGGNGGGGRVVMELSNIKDLVRQLEGHLRGGSQQQEVCRSLTSQISSLTERSITLITSYYSLDAGGRKRSAVASPLSDVSDAPFKTTKKRKTTGKVKNQVRVSAAGGGDNPADDGHSWRKYGQKEILGAKYPRSYYRCTHRHSQGCAATKQVQRADEDPTLFDVFYLGAHTCVHSGRRRRRSSRRSTTRAPKASCRARAPA
CpWRKY027	GWHPAORA008818	WRKYGQK	MGACPGAATMELFIIGAQKSTNQLKAVLAKLLPATGGARAAPGSAASAVDTLLWDITDSLSQALASLRLSDLNTQQPPGQSSTGGDGGGSSRRSASKRSGQRVRPDGACRMIVLQNGVQDSYTWRKYGQKEILGARFPRSYFKCGRKSTGCPARKQVQQSDADPSKLEITYFGVHTCDDPPPSSSPNPRITSSGTHWSTAPLAMSTPLLRLLLPLLLLVLALPLREYFSASQRPKKSGLSGELHPVVLVPGLCCGDLEARLTEAYKPSAPRCGAMKGKGWFGLWKNASDLAAHDYVDCFLEQMRLVYDPAINDYRNLPGVETRVPNFGSARGFHAKDPLNPKTCFDYVTEGLERVGYRDGDTIFGAPYDWRYAPPVPGQKSQVYSRYFKQLKSLIETAS…
CpWRKY028	GWHPAORA009026	WLKYGEK	MDTPDDLSSPRRRQLQGPRPPRHAVSKDSHKIEKPAVVAAPRMHTHAQKQATALPLHQHHPRRAPVNIYDASPKVIHTTTPRDFMALVQHLTGQEGVAVAPACVDPKEPPVAPQPARCQPLGFLRMPSYGSADSFDAGAVSGAGAPGRRGVLSPAALPPAATSGQFSLLPFNATRLTWLTEMFPFLRSADTRLVKEGLGAPFVLDNKQQHSSLPLAAPAMAPPRPTNICSSIGSGITFSAGGRAPVKKTHRFDNVFTPANVYTKRSRRHQGKRVPMISPNWELGDPCSAAASTRRLSKQLVCVRNIISPSSGARVSFAWLGSIKSLATEAQDCLRDLHYRMMLAILGVGVGNNSKVRPSALSSSGNNNSSKRTKTASSTFFQSASPAELTVVSVAAKLE…
CpWRKY029	GWHPAORA009735	WRKYGQK	MPALDPPEDRADILHPPPPLSEPAGSVVSVDGGASSSSTADDGAAQEDAATADGKPAEATTEAASKAAPAPGKTMSPTSNCTSNSNKPPPTEQNNNKKKRARQPRFAFMTKSDVEHLEDGYRWRKYGQKAVKNSPFPRSYYRCTNAKCAVKKRVERSSDDPSVVITTYEGQHCHHTVTCAFPRAGAAHLHAALAAAAAGHMAAASFEFSSPAAHLLPQLQLPTAAADALYDNDHPRDDACRPASSASSLLLLHHCNLAAATSCYDDPATTLPSSAMMTIPALASAVVLTPKSSSSPTMATSPASTPPVAAVDNGLLDDMVPPSMRHG
CpWRKY030	GWHPAORA010301	WRKYGQK	MAGGEAAGVVGGGEWPFSADAYADSSAIFAELGCCWAAGLDGDELLLLPALDPPEDRADNIILQPPLLSEPAGSMVSVDGGASSSSTADDGAAQEDAADGKPAAEEATTEAASKAAPAPAPEKTMSTTSNGDSNKPPTSTTEQKNSKKKQRARQPRFAFMTKSDVEHLEDGYRWRKYGQKAVKNSPFPRSYYRCTNAKCAVKKRVERSSDDPSVVITTYEGQHCHHTVVTCGFPRAGAAHLHAALAGHMAAASFEFSPAAHLHHHHLLPQLQLPTAAADALNDDNDHPSPSSLLLQRHCNQQDLLTAATSCYDPTTTLPSSAMTTIPALASVVVSSTPKSSPPTMATSPASDPPVAVVDNGLLDDMVLPAMRHG
CpWRKY031	GWHPAORA010767	WRKYGEK	MTTMADDDRERAVKEVAQVYERIKAQHPLLLLHCSSSTTTTTTQLLAQSLLGDALRALNVALSVMKQQPPPAAAAAAAAGPVVMTPTRSGVVKAEPHQLSPPSPAASADSQAAVATITARRAKKRRSSSAMEEAGKTSSWVDFTTVPYEDGYEWRKYGEKKINGTSHTRSYFRCTYKDDTGCLATKHVQQQDTTNSSDPPMFQVTYNNHNTCSSKGVSASCCCHEYQARTTSSSAVSYYCRRGLFCPWSFPSNATAVPARAIAISYRYGMQQQQPWCGTASTSSATTSSCISGESCDQYSDMLQMAAAEASAGDDFLYDLERFLLGDHYSFKIY
CpWRKY032	GWHPAORA010768	WRKYGEK	MGEGAVVREVAQVYERIKIQQPLLLHCSSPPATTQLAHSLLSEALRALNLALSVMKQQQQQQQPAASTSVKAEPDQLLSSPPSPASANDSQAIMISTARRSAKRRRSSSAMEAEDKKSSWVDFTTVPYEDGYEWRKYGEKKINGTSYTRSYFRCTYKDDTGCQATKHIQQKDDTNSSSDPPMFQVTYNNHHTCCKNCTTTTTAIISNNSRSEGVTAISCRNDHAATNIKQEQPPPVLIEVSAALPFDGAPSSSMTSSCISGESWDEYPAAAGDMAHMAAAEASAGYELLYDPELFVLCTSFKVY
CpWRKY033	GWHPAORA010770	WRKYGEK	MALDSVPTYLSDLGSHRAARTQQQRVRKDERSWTSDTYAPYDDGHQWRKYGEKKLSNSNFPRFYYRCTYKNDMKCPATKQVQQKDTSDPPLFSVTYFNHHTCSSSSTPIGGTRDTTAQSSSRKAVSICFSPQAASEQHAFLTPSALPQSPGIHSYRGNQQPERNSSYASQFQWADTSSPTSSSPFMMEVDNVSGASASSSSAGALPRTLLPIGQSRCIEFFHFL
CpWRKY034	GWHPAORA010771	WRKYGQK	MKHHNSRCIPPQSSPSDHPSFVSDHRSAMKEIARGQSLVTQLRAIVLPALQSDQRCELVAQMFQNILDCSSKAITELQLHHQSDARPDDALVDDKKRVRRISSDDCIKGEGAAANPHHRHKRRRSDDLVSLETPVPHYDGRQWRKYGQKHINKAKHPRSYYRCTYRQEQDCKATKTVQQQDDSTGIDHPVMYTVVYHGQHTCKDNNGVESGTDDSETNTQSSSDSRSSISTTCGDAYEHQTSLDDNKPLDKFADLITRNCMYEPFDMAAFAPLDLDSWELDALLRFGA
CpWRKY035	GWHPAORA010773	WRKYGQK	MTTTLLAGRRQQGDDDELLAQLHELLLILPSSSPATTAAYYEVVESGGPHACDGRRRRGSKKRPRDDENANGCCWSSGEKRKGSKKKQEKSKSFVTPAPDFDGYRWRKYGQKQIEGAMYARSYYRCIRSTEQGCPAKRTVQRNDDGDDRGAAAKYTVVLVGEHTCTATDDSLAAPVILETTAAVAAPDIIGTNKQRTDAEGDDYDDTFASAGSSCCSTTTTTTGGAGVESPAISDNINWSSASTSSGGGTTLLDAARGWSSSASLQEMEDFTGPIRSPVHVPPAAGCWSVDHFSFLLQLANNI
CpWRKY036	GWHPAORA011669	N/A	MRELAQAYELIKSHQPRLQFGDEQQLSATTNNLAQSLLNEALRALHLALCVMNPETSAHYCGAESSARSNMPHLFSPDAAAGYVGGTTNQQRKGKRIRANDETSRVILTEGHHDDGNYFRCSYKYDRGCQATKQIQQQGSNDDNVPIFQVTYISEHTCNCTTTANKYIKNDLPQQSDFNANGRMISRMGDVMIKQMGDVMIRQEQEGLLPPLADVSTVFVDSTPWEESFILSDPYTLSPYHAGYNIINTDDGASDFQFGSTDGYINLEHMVLPPKPLKDNTCFDADLDLLLYDSFIDN
CpWRKY037	GWHPAORA011670	WRKYGQK	MKHVDSNRYLPKSSVCDLPHACNYQLLLKEISKEQSLVMQLRAIVLPALNMDQSSELVSQMFQSILDCSSMVIAELLHCQSNAPVPDMLVDDKGTVQRISKDVIEDRARPRHRHQNKRSKRVAESMSLETPVPHYDGHQWRKYGQKQINGANYPRSYYRCTYGKEQGCIATKTVQQYDPVTNAASAYSKMYKAIYYGRHTCMFNGNDSGISASKDNGETNTNRSQNLLHYDNNQCSIVSVTCSPPDDEETSIDDTVLLDTYGDIPTNTKMVWQLDTIESVQLDFDNWGCN
CpWRKY038	GWHPAORA011671	WRKYGEK	MAYVPDRDGAMREVAQAYELIKSRLQFCDQHQLPLLATTNLAQSLLNEALRALHLALSVMNRETSAADGGAESSGRSNMPHLFSPSATAGDVGGRNSQQRQGKRRRSNEETSRVILTDAPHEDGYVWRKYGEKKINGTQFTRNYFRCSYKFDRGCQATKQIQQQSSNDLPMFLVTYNSEHTCNCTTSAANKYIKIDLPQLSCCNTNGTASPMGDAMINQEQGVLPSLVEVSTVFSDSTSCQETFPLSRPYTSGLDHVDNHLISSYNGATEDICGMIDGYIELGQMVLPQVPLEDNPFSDSELDLLCNSLMYN
CpWRKY039	GWHPAORA011692	WRKYGQK	MEVPIRMDANGTTANGGEHVGCDGDEVIEVMRQQQLLLRKLQALAMPMHRDGDPSAELVVHLLEDVVRCNISVISQLERGNMYRMPLPVRESTIQNRNVEQEQRSFSRRRRNQNPSRSLATDTPHYDGHQWRKYGQKYINGMKHPRCYYRCTYSKEQNCKAAKTIQKMGKMDISSSNSSIQYTVVYYGNHTCTSNYQNVDPTYSYTTRCDDRNIFPKQETKDDAMDPELSILLNEFTDIPLDPHWGINQIVSPELLQS
CpWRKY040	GWHPAORA011866	N/A	MKSPFIFCRSYYKCTYSGCSVRKHVERASNDLKSVITTYEGKHNHEVPAARNSSGHPNSGSIAAPQGSNLHQRPEQAQPSIPQLNATAAYGSLGLPPQLSAVSGGFSFGLLPPGMAVPVPSLGTFMPAPIPGHPPTMQGFTGRVVPRGEAKVNPEEQSRLQVANGNAMAAYQQFMDRLPQGSRCK
CpWRKY041	GWHPAORA012061	WKKYGQK	MGTGSCSTSTGGKKGEEWVLSHGDVVLIRSDLDILRGPRFINDRLIAFYFAHLSAGLGDDLLLLPPSIPYLLSNLPDRDSVAAVAEPLRLASRRLVLLPVNDNPDASVAEGGSHWTLLVIDNTTSPSGPRFVHHDSIRGAPNLSVASRLADALRPLLRSDARRRGTVPVVEGATPRQPNGYDCGVYVMAIARAICGWWKSGHGGHRGGDWFEAVGREVNADSVKAMRGELLQLINTLIQEKAKASSTSEGNKTGNTDMGGLVLEFMAYARWKMQHHEKIVALKPVASRPSSSFRSLPKLLQDFTATSSPAITALEEILLIRPKATRFPSLPSDFKKEMTATIDTRSDTTHEEMELDTEQTNCCEWQTAKKARLSFDGYNWKKYGQKKVKRSEFIRSYYK…
CpWRKY042	GWHPAORA012423	WRKYGQK	MSDGYPAPAPADDKCPTPEAAVEVEEARPPPPEGTAEVKVPSQEAAAAAEVETGPPPEAPGATPAEHLEKEAEVKPKEGKKGEMEMGDETKEKRVKVDKGKGAKQEKEETKEKEKVDAKGKVEGTEKEVKATRRPAGASAEIPILAVPVVAVPCFIAPPGFAICKRKVTPIGVPSGGETLRLVNTEILESSTPTYKLDHSTVSETSEQQLFCSSDCEGDAGNKSEDEHPSEEPLPKRRVIETAAPNLTPVLKTVREQKIIVQAGKMSDGYRWRKYGQKIVKGNPNPRSYYRCTHGGCPVRKHVEKAPDDVNNIVVTYEGKHNHDEPFRSNSIPVSAISQPVAAIELPGTSTTTADERPPTITQKDANGVPDKETTLEFGGEKALESAQTLLSIKTNSDD…
CpWRKY043	GWHPAORA012581	WRKYGQK	MAVDLMSCGGGAYEHLAFQEAAAAGLRSLELLASSLSPRAAGRADSPPLGEIADQAVSRFRRVINLLDRTGHARFRRAPAAVSSPAADTTTALAAAPPQKKSLTLDFTKPSFVAAATAATKQTAPAVSATSTSFLSSVTAGGEGSVSKGCSLAVSSGKPPLPKRKHPSAAGAPAAHHHHHNHGASRRTVRVPALSTTTTPAATGVGGGPQQQQSHAPASSDIPADDYSWRKYGQKPIKGSPYPRGYYRCSSAKGCPARKHVERAADDPATLVVTYEGDHRHDGHAA
CpWRKY044	GWHPAORA014046	WRKYGQK,WRKYGQK	MGGFGMSHQQALAQVTAQATHSPLRMFDHIEQPSFSAAAASSQHMNSSANMTGMPEMAITIANNDNASFQSAEPSQRYQVNAPVDKPADDGYNWRKYGQKVVKGSDCPRSYYKCTHPSCPVKKKVEHAEDGQISEIIYKGKHNHQRPPNKRAKDGNSSAADQNEQSNDTTSGLSGAKRDQDAIYGMSEQVSGLSDGDDMDDGESRPHEVVDADNESKRRNIQISSQRTLSEPKIIVQTTSEVDLLDDGYRWRKYGQKVVKGNPHPRSYYKCTFAGCNVRKHIERASSDPKAVITTYEGKHNHEPPVGRGGNQNAGVSQQRGQSSIPNNQASLSIADYSNTNQRPIGLLQFKSEQ
CpWRKY045	GWHPAORA014086	WRKYGQK,WRKYGQK	MTGMPEMAITIANNDNASFQSAEPSQRYQVNAPVDKPADDGYNWRKYGQKVVKGSDCPRSYYKCTHPSCPVKKKVEHAEDGQISEIIYKGKHNHQRPPNKRPKDGNSSAADQNEQSNDTTSGLSGAKRDQDAIYGMSEQVSGLSDGDDMDDGESRPHEVADADNESKRRNIQISSQRTLSEPKIIVQTTSEVDLLDDGYRWRKYGQKVVKGNPHPRSYYKCTFAGCNVRKHIERASSDPKAVITTYEGKHNHEPPVGRRGQSSIPNQASLSIADYSNTNQRPIGLLQFKSEQ
CpWRKY046	GWHPAORA014103	WRKYRQK	MDAESNKHIKQDSVLHNNHLNLNLYILSLKDLREITNNFSDENLLGQGGFGTVYKGLLQNGNIIAVKKLTSTMPGLQDKQYENEVRVLMRLMHPNIVQLVGYCSETEKDLVLHNGKYVYAEKSEKLLFLEYMPKGSLHSHISDASSGLDWDTRYKIIVGICYGLHYLHEEWQPSTPIIHRDLKPSNILLDNNMVPKIADFGLSRLFGEEQTRTITKKFDGTLGYMAPEYLNRGIITKELDIFSLGVTIIQVVTGQKHYPYKDDETSSQKFIELVIKEWRNRLEKLPGYTSQGFACQQISRCIDIGLLCVKYDRAERPTTRRIIEMLALKDVECNNERVARLVDKFREQRPVCSEAKEPSSILRKVLKKRHARKKRTHQVRVSSGTVGDDLVVFDGFSWR…
CpWRKY047	GWHPAORA014444	WRKYGQK	MEEVEMANRAAVESCHRVLSLLSQSQQQDPALHKSIASETGEACAKFRKVTALLTNGGSSGHAKGSAAAAAPSPSTSYAQLRALGLVARQTHEGWIWSARAARAALIHMELQRWSSRSSVQFQIGNVAHRYPFHQQPSRQKLQAEMFKRSNSGISLKSFMSSLSMDGSVATLDGKRPFHLVGAPAAVHGSGQDGTGKCATTGRCHCSKRRKLRIKRSIKVPAISNKIADIPPDEYSWRKYGQKPIKGSPHPRGYYKCSSVRGCPARKHVERCVDDPAMLIVTYEGEHNHTRLPAESAQT
CpWRKY048	GWHPAORA014472	N/A	MEEVEMANRAAVESCHRVLSLLSQSQQQDPALHKNIASETGEACAKFRKVTALLTNGGSSGHARGRFYRRGKPSGFLTLKGILGSSSDTPSELMPSAAAAAVAPSPSTSYAQLRARIGGAPDARGLDLVSSSSKSGAHPYGAPKMVQPLSVQFQIGNVAHRYPFHQQPSRQKLQAEMFKRSNSGISLKFDSPSPSGGAGTMSSARSFMSSLSMDGSVATLDGKRPFHLVGAPVASDPADAHRVPKRRCMGRGQDGTGKCATTGRCHCSKRRGYYKCSSVRGCPARKHVERCVDDPAMLIVTYEGEHNHTRLPAQSAQT
CpWRKY049	GWHPAORA015592	WRKYGQK	MDPWIGTQPSLSLDLHVGLPSLSRHQAPVVAMAKPKVLVEENFLLQPLKKEPEVAALETELQRMGEENRRLAEALTAVAAKYEALRSQYTEMVAAGGANNNNNNPSSTSEGGSVSPSRKRKTSESLDTAAAPGAAYQHPAHGGLQQQQGLLADQMECTSGEPCKRIREECKPKVSKLYVHADPSDLSLVVKDGYQWRKYGQKVTKDNPCPRAYFRCSFAPACPVKKKVQRSADDNTILVATYEGEHNHGQPAPAPSSQQQPHDAKNAAKPPSPPRPAAAPAAAPPPAAAAGRRRGDEPRRARGCRGGVGADPAQPGGTDGHDADAGSQLQGGPRVRALRPHPRALPDQGLATKTDYRRQHHTRFSVARVASSFPTAAAAASVHSLFLQELQETQYTEGI…
CpWRKY050	GWHPAORA016127	WRKYGQK	MEEDRYFDNWDLDTVVRLGCRRRLSPPRQQPDNPFAAFLLPPPPPPQPQWHLEKMAVPAAPAQEPAKETEVDSGWRFPDLFAGGGQDGDELLMALLAAHPPLPQPSLPTPPPPPPPPPTQQQQPPVVATVDVPPPQMRAVPASAPARAQPSGRPVPGGVPRSKRRKNQVKKVVCHVPADGSSSDVWAWRKYGQKPIKGSPYPRSVEIPFSTSFLAMTAAGVGATRSHRLLCSMKEIEEEERKRIASDPNRSVVAA
CpWRKY051	GWHPAORA016253	WRKYGQK	MHMEEEDELQQGAATAPLPPLETSNYWPSSSSSEEVAAAAEDDGPRRRRESMVVNRLISTVYSGPTISDIESALSFSGGDHLLAAPPAVMDSTSISPVVFSPESVLSKMENKYTLKMKTCGNGLAEDGYKWRKYGQKSIKNSPNPRYTYTVCYFLSLLQ
CpWRKY052	GWHPAORA016254	N/A	MHGCRSYYRCTNPRCNAKKQVERATDEADTLLVTYEGLHLHYTFNYSPQQQHLPLLPPPPPPPTTSCSSKKPKLHPLPAGITAIHDAAAAAAGGGGDVVVVPDPAASSSSSSSQEACYLDNTSTNNEDGLLFLRCQQQQQEDYCSFVADHHHNCVEFEEEEEHQHGRQRMITNNSNGGGGLLEDVVPLLVRRPCISSNSTSSSSPGAAATTGSPSPSTLSTSPSASWTNYPYIDMAILSNIF
CpWRKY053	GWHPAORA017273	WRKYGQK	MQDHGAGGEGGIQLLLMILADGEEQARQLGELADDPRSRAEHYRGAARRLQCTLGKAVAVAKAVEAASGARRGHRPLRRLAAVGGRELGRDGGRRGGASGAPRPLQKKVRSLLKLENATATGYSTSWHVRTCRQMRKGLPRWTAKFRVPDANLDATPDDGFSWRKYGQKDILGAKFPRGYYRCTYRTAQGCQATKQVQRSDADLCVFDVTYQGEHTCHQKQRHQAAAATAHGGAGGSQSPPPPPPSRHEHDDDQSMQLLMCFKEALKYYYDHGPASAPAATFSFPSAPFGEAAAAFSPPGSSYFSAPPHHCPATAAAVAGISYDVYGYDAAPGPRVRGGAESSELGEVVSRATGCDYSSSSLYHHAGLDTHQPFPPFGGPSHGHGPFQ
CpWRKY054	GWHPAORA017405	WRKYGQK	MIKEEKQQVGSHEEQLTVEIKDDDHIPESELTKPKERSQMDEAPKQTSANLNAHRQVVHFHLQVEEDKLASTRAEMGEVREENKRLKTMLSRIAEDYRSLQLHFHDVLQQGQAKKLADPATAMPTNIEEPEFVSLRLGTNTSMHKNEGNSSVYEGKGREDSMDTKEGGLSLGLSDCKVGATNNAKIQPDALTLSPEGSSEDVKDDALEAGDQQWPPSKTLKNLRSVGVEEAEDDIGPLQQAKKARVSVRARCDAPTMNDGCQWRKYGQKIAKGNPCPRAYYRCTVAAGCPVRKQVQRCADDMSILITTYEGTHNHPLSASATAMASTTSAAVSMLTSGSSTSLRFPAASPSAGLSFGGFPSAPHDASKHFFLPNGAGAASITTTPSYPTITLDLTSPAA…
CpWRKY055	GWHPAORA018906	WRKYGQK	MEEVEEANRAAVESCHRVLALLSQRHDPAQAKSIALGTDEACAKFRKVVSLLSNGGGAGSGGEAGPSGTSGSHPRAKVVSRRQNPGFLTQKGFLDSNTPVVVLNSAHPSPSSAQVYPRTGALDAQSIHPLGGPPKLVQPLSAHFQFGNVSSRYQFPHQQQQKLQAEMFKRSNSGINLKFDSTSGTGTMSSARSFLSSLSMDGSVASLDGKSSSFHLIGGPAMSDPVNAQQAPRRRCTGRGEDGTGKCAVTGRCHCSKRRKLRVKRSIKVPAISNKIADIPPDEYSWRKYGQKPIKGSPHPRGYYKCSSVRGCPARKHVERCVDDSSMLIVTYEGEHNHTRMPTQSAQA
CpWRKY056	GWHPAORA019050	WKKYGQK	MQRERRRRQKSSGGRGGGGGGGAAAAWEAGGGGQLVMPEDGHEWKKYGQKFIKNIQKIRSYFRCRHRLCGAKKKVEWRPGDPSGALRVVYEGAHQHGSPPPPPSADGGGGGASNRYELGAQIFGGARSRSQ
CpWRKY057	GWHPAORA019070	WKKYGQK	MASSSQQPAAIGAAEETEIKRTTRRRRRRRRQRRREAGGGGQLVMPEDGHEWKKYGQKFIKNIQKIRSYFRCRHRLCGAKKKVEWHPCDPSGALRVVYEGVHQHGSAPPPPSTAAAARLNRYELGAQIFGGARSRSQ
CpWRKY058	GWHPAORA019581	WRKYGQK	MIRAATGVSTCVPFAEYYRVFSFCTDENVCALTSRIALLCFAQAEADFRGWFGCSCREGEGGMEGMEEANRAAVESCHRVLALLSNPRGQLVPNKDLVAATGEAVGKFGSLTAKLSNSTGNGLQGHARVRKIKKPLSIIDSNLFLESSAVAVATTAAKAPSASPITGLQLFPRYHQMEGSSSKVPVRIQTHFPKRLMLENPAAVLEGPSSQAPPVHMVQPVSVAPPAGTPTPALPAAHLHFIQQQQSYQRFQLMQQMKIQSEMIKRSSLGDQGGSLSGGGGGGAKGVNLKFDSSNCTASSSRSFLSSLSMEGSLASLDGSRANRPFQLVSGSQASSTPELGLVQRKRCAGREDGSGRCATGSRCHCSKKRKLRIRRSIKVPAISNKVADIPADEFSWRK…
CpWRKY059	GWHPAORA019702	WRKYGQK,WRKYGQK	MDDRRGRGDAMRHRPFASAAQGQERVFDGGGGGGHGPAFGGDFDQGSSLMALLGAGGVSSSQPSLPTWGVEEVTAASAINLVPQSFSMANYAPPVPSYQQPTSFAPSPLGGRMDPYPPYLLSDPPPQWPPPRSTAAAASSLPPQNFAVLLPRYDQDMQQLRAAAFFGAGSSQAHAALPLLPPAPAIEQPAKDGYSWRKYGQKQLKDAESPRSYYKCTRDGCLVKKVVERSFDGFITEITYKGRHNHPRPQDRGHAAGGNDALAAAAEVDMEGPSDDDDDALHDDDLDGAPDGGEAGQRVVKKPKIIIQTPSEVDLLDDGYRWRKYGQKVVKGNPRPRSYYKCTADNCNVRKQIERATTDPRCVLTTYTGRHNHDPPGRGNEAAAGGHPTAPSSAGGSGA…
CpWRKY060	GWHPAORA020047	WRKYGQK	MEVVEETNRAAVESCKKLVAFLSLSGGDPFRPMPVAAETDEAVARFGKVVAVLSDRLGHARARVGKRNPAPPVDASCLLDHPSLAPRHAPNGGHLVSSTPAAAAPAPTTMATMRSVAPVMRSPGTEVVPAVLVSPCASVAPAPAAAKKFDRNMFLETPLLELNSCGVLPSTTMAAVPKSTSAVVTVPSPNPGTTIATHIQFQPQQAKKQKSFQFDQTPSASGEQFHIEVPLPLPRAVSGAASAKEVISFSFDNNSVCTSSAATSFFNSISSQLISMSDAATTSAATAKKACAKRGEDGSVKCHCPKKKKPREKRVVRVPAISDKNADIPADNYSWRKYGQKPIKGSPHPR
CpWRKY061	GWHPAORA020615	WRKYGQK	MDMETPAAGTAQGDLADVVARAGAVMAAAAPPSSTSRRPRPPPPSSLAAAAADHMSSSSAAAAMAADHQIMAPYYDEEPRRPAACSDDAVMFDPYQLPSSARGGYSWLPPQQLALQISQHACTYASDVAMTMAAAATDVDGDEAMRIVSPAAHQIMKRKNEVKKVVCIPALPPTSSRPGGGEVIPSDLWAWRKYGQKPIKGSPYPRGYYRCSSSKGCMARKQVERSRSDPNMLVITYTAEHNHPWPMQRNVLAGYSRPHTQTSTTSSCKMIKKNSCSRAASSSSSPSPSSNNSSGNLQIECQHQQTADMMELAEGNVAAYTIIGGGALDDEEGVAMHRHQPMMSCNDHSIQTADEVFAELEELEPATSNPAASENIYSRGVSYEWHKF
CpWRKY062	GWHPAORA021539	WRKYGQK	MAVDLMGCYAPRRANDQLAIQEAAAAGLRSLELLVSSLSSQAASPHKAAQQLQQQQQQPFGEIADQAVSKFRKVISILDRTGHARFRRGPVESSPVVAAPAPPPAPLSHVAPVSVAQPAPGPQPQSLTLDFTKPNLTMSAATSVTSTSFFSSVTAGEGSVSKGRSLMSAGKPPLSGHKRKPCAGAHSEATANGSRCHCSKRRKNRVKRTIRVPAISSKIADIPPDEYSWRKYGQKPIKGSPYPRGYYKCSTVRGCPARKHVERATDDPAMLVVTYEGEHRHTPGAAAPSPLATASPLAASVSAGNGHV
CpWRKY063	GWHPAORA021590	WRKYGQK	MCDYFLQRMDGDQAAGDLTDIVRAGGAMPGNAEVPSTAAEWQLQGEPTMLFPPPSSSDGCAGGADVFGDPFAGLGDPFSTDYASGADFLDAMPDAMAKVGFDTAGGGGSGCGGGGGGGGQLLDMSRKPLLPRGLQQMPVVGVLAPRVLPSPLSPRAIRPYPALAGDMVKLGITAGQVAGCAIDAAVVGMQMSSPRAAGGIKRRKNQARKVVCIPAPTAAGGRPTGEVVPSDLWAWRKYGQKPIKGSPYPRGYYRCSSSKGCSARKQVERSRNDPNMLVITYTSEHNHPWPTQRNALATRNHHGKNSSGSSSGSKSSQNEKQQQQPNVKEEPKDRPATTTTTTSTITTTTSTSPVAAVKEEALAGSSEALGRVMDADNIELMDQVFSESYKPMIPETGQA…
CpWRKY064	GWHPAORA021603	WRKYGQK	MCDYFLQRMDGDQAAGDLTDIVRAGGAMPGNAEVPSTAAEWQLQGEPTMLFPPPPSSSDGCAGGADVFGDPFAGLGDPFSTDYASGADFLDAMPDAMAKVGFDTAGGGGSGCGGGGGGGGQLLDMSRKPLLPRGLQQMPVVGVLAPRVLPSPLSPRAIRPYPALAGDMVKLGITAGQVAGCAIDAAVVGMQMSSPRAAGGIKRRKNQARKVVCIPAPTAGGRPTGRWFLLISWRKYGQKPIKGSPYPRGYYRCSSSKGCSARKQVERSRNDPNMLVITYTSEHNHPWPTQRNALAGSTRNHHGKNSSGSSSGSKSSQNEKQQQQPNVKEEPKDRPATTTTTTSTITTTTSTSPVAAVKEEALAGSSEALGRVMDADNIELMDQVFSESYKPMIPETGQA…
CpWRKY065	GWHPAORA022639	WRKYGQK	MEGHVAMEEWKDTNPPESLMRGFQTGMFPLGTEVAKAGFEKEDQLLPMTPQFGQKSSPSSSLAERMQARAGFRVPKLSMPFSLVAGADNSVPGAPSPYLTIPPGLSPATLLDSPVFISNAMGQTSPTTGKLFRLGGTNDNDPIRFGGSPLRDGPDSFSFKPLDLKSSHYTVEGKKESLCYSQPPLPSTHVSIKSETKVQPVQEANLLGKLNQQNQSGQINLKSGSHDSRLSRLAPVTGAGNEHVSSPHSQPMEEGDSRGGDYPTIATSTPAEDGYSWRKYGQKQVKHSEYPRSYFKCTHPNCQVKKKVERSHEGHITEIIYKGTHNHPKPTQGRRPGVPPVHPFGDGAQAEAPGNQGSYSNMAEARLNSAGVQDLHGDGMDAASPPSVPSELCDSSASM…
CpWRKY066	GWHPAORA022727	N/A	MASPLCLKRKQQPSQPYGQGGFTFGLSPVEPAPRDGRKRRLYFRCSYREDRHCQASKLLQQVTHDDPPLFEVTYMHEHTCNASPVPNPGVQTEDEPPAASLGGTVLSFGASSSSSAGGHHHHRRDARLQLQGERQQHQRSPSPFFTKNLHFSNNSQQHAFPSSVPPPTTSSWSPSFPIIESSLSSPTPPWTDNEDDILTWDWDSSTYDLDDHLQLGDNVQLSAGNSFSWKPDGSALANNLQGMGIIEVEGVTF
CpWRKY067	GWHPAORA023279	WRKYGQK	MNVLESSIHGDSQLVINEIEHQKALMIELHDIILPILYSHNEKTQLVQQLFEDIFSSSSKAISSLQFGSNSDNKQANLTRDERNGSKHRMKNTGNKRRMNAQHIGSLETHEPRYDDGYQWRKYGQKWISNAKHTRSYYRCSNNKGQGCLATKTVQEKEIVDRGGMARLFNVDYYGQHICKKDDISRTHDFETSNGTVPGFGHNQCCSSTLVYDDIHGVQDDIFEDMLMMAPGKVDHLTDIIDIGALDHEVTMNLQEFELWDFS
CpWRKY068	GWHPAORA023655	WRKYGQK	MEGDLGWFCGNGSNNWDLHAVVRFACTGSGRVAPPSASNDTFSWLNTPSASESSSSGLPPPQPHADQLMDAAAASQPLLADPAIDDLCLQAFFASPKPGTPRPSSPTNVAPPPDRSPADGPPGKLRTSGRAGGGGPTRSKRKSKKSQVSKDVTRVPVGGPPADLWAWRKYGQKPIKGSPYPRGYYRCSTDKDCKARKQVERCRSDPGTLIVTYTGDHSHPVPLHRNSLAGTTRNKAQPPPPPPSPSTAEDAPKPEAALSTASAATDTTKSQGSPCASTGLSPSTPLRSPSLGLGVEYKDDDDAVPVGMLLEGADMEGEDDMLLYLLPEETAPCPGHGSGCEDVMLFPKPDEAPATSTGRTMDGGAEAPVMNIDMAASTNSVSRASRHPWQAVSVVTTSRG
CpWRKY069	GWHPAORA024902	WRKYGQK	MCDYFLQRMEGDHRQAGDLTDVVRAGGVMQAGVADDLSYAATAGWQLPAAAEPPGAGLFPPPQPSPSDGAGPSDDAFGDAFAGLSDAFGTARDFRACSSGGAADFFDFEAPVGGRGGGGALVDTGGGGVVARGMQMAAPALSPREIRPYPVMMAGGDAVKLGVPTMMPGLAVGTPCAFDAVAGMQMPSLPHGAGIKRRKNQARKVVCIPAPAASAGGRTTGEVVPSDLWAWRKYGQKPIKGSPYPRGYYRCSSSKGCPARKQVERSRTDPTLLVITYNSEHNHPWPTQRNALAGSTRSHHAKNNSSHNLQKPIVKAEPDQTAAATAATAATSTTTTATTSTASNGTPTTTTMAVKEEAVVGSEMEKGTIDHGTSVSALDDHGDLMQQMFSQSYRPMIPE…
CpWRKY070	GWHPAORA025423	WRKYGQK	MSSKKKRAAAIDLSVEAEERREEEDLSAVDGGLGKKEEQFKEQEEAPPKEETGGEEKVVEVVVDQGGDGTKEEIKYRTQQGEEMEEDKQSEEGDGDDESDGAEARADGNKHVVEEAAVDGDGDDTMVQDEVSAMQEEMEKMKEENRMLRRVVDRTVRDYYELQMKLAAYQQQPADEPKEPEVFLTLGARAAAATTSGFPEPKRKEQAAAPARRPSVGSDDTDDAREDLGLTLSLRASSSYEEEKMEAAANDFVDGGASVAGADGKAKGYALLEGSKLGAPAAGDLAAAGVTSQSVNPANRKTRVSVRVRCQGPTMNDGCQWRKYGQKVAKGNPCPRAYYRCTVAPGCPVRKQVQRCLEDMSILVTTYEGTHNHPLPVGATAMASTTSAAATFMLLSSTS…
CpWRKY071	GWHPAORA027356	WRKYGEK	MSPAPSSHQPQMNSRKEKRMRKVDTFAPHNDGHQWRKYGEKKINNTNFPRYYYRCTYKDNMNCPATKQVQQKDHSDPPLYAVTYYNEHSCNSAFLPLSPSEFQLQTSSGKAVSICFDSSSGPAGQEPPSAGAAAAATNASGGSPSSSAAARRGTPPEISNPPVPRRSETYPWGAGAVEQKPASCSTECHDAFAAGAGAVPEEVVDAGRFGSIRFFHFL
CpWRKY072	GWHPAORA027427	WRKYGQK	MASSLGGDVPAEIRAAAAVNDLVEAREGAATLRAFLMQLDDHRAPWARQVVDGVLDRLSSAMSALNVGGGGAAAGGRSPVAGSGSGAARPQQSVSSSGNTRKRSFVSRSRSQRPSGKKITATLEDGHVWRKYGQKEIQNSSHPRSYYRCTHKSDQGCNAKRQVQVCEADPSKFVVTYYGEHTCRDPATIPLVVPAAAGEAPERANNLISFGTSLTSNNAVASTGATSSSQYLAMGGSTTADQLSTSWCASDDVFSSSAGSFMHVDELIGAVVGSAGVTSTATVGSSALDCGGHGGMGIMGGGGGTASFPPSPNGLGSFAVGSLGSIGGDHDDDLFRMDP
CpWRKY073	GWHPAORA027974	WRKYGQK,WRKYGQK	MAAHEASAAPPPATGCAPPAAAHASAAPRSAVESYFAGAGSSSAALFPDVPSPAFHGSFTQLLVGAIGSPAAAPSPPSPFSVPPGLSPTALLGSPGLFSPTGSFEMSHQQALAQVTAQAVHSQYNMINNSDYSIPFSSTTIPVANVKLQHVDPANVTSTQEISTLPSHTGNNNIEPNEVSQRLQNSAPTFDKPADDGYNWRKYGQKAVKGGEYPRSYYKCTHASCPVRKKVERSGEGHITQIIYRGQHNHHRPPKRRSKDGGGLLNEADDFHENEDASTRSEPGSQDHSGKHGGSNDGIVGPSVSRRREGDEQLSGSSDSEEEADDEQRVGNGDAGRANANRRHVPTPAQRIIVQTTSEVDLLDDGYRWRKYGQKVVKGNPHPRSYYKCTYQGCDVKKH…
CpWRKY074	GWHPAORA028506	WRKYGQK	MCDFFWLSPADQGDLSDVVRASLQQQQQPPPPPPHHRLLPATPSPALCSHGSLGSIHLPEAEEELLAAHGNGGMGLMVGRSNAGCDDHASLYPQNHQPEAEGLLIPQQLIMSSSSFVEPREDDVADVPVLDELGGMDMAMVPHPDHSPSIKRRKSQTKKVVCIPAPVAPPPGVGGRSSTSGEVVPSDLWAWRKYGQKPIKGSPYPRGYYRCSSSKGCSARKQVERSRTDPSMLVITYTSDHNHPWPTHRNALAGSIRPAAAAAAAATSSSFSKQCHHHQRRSAAAAAVVTDPTPLHRHGSDVVVADNATTPAGSITASIHHHQLLLKKEVLDMDSLAEPAQEDDAAADHDLVGGMIADMDGALNVLCASSFHSKKQQQQQQQHATADHLERLPGIPSAS…
CpWRKY075	GWHPAORA029293	WRKYGQK	MPDVVGRDQANSFLVTTVQVLPAAAAAAAASVNFLLVNRKSLTACPCQVEALEAELRRVGEENKRLNDMLRTAVAKYTELQGQVNDMVAAAGNNNNRQSSTSEGGSAASPPRKRIRSDSSFDRKPSPPFAIPVGADQMECTSAAVFHEPGRRIREECKPKVSRRYVHADPADLSLVVRDGYQWRKYGQKVTKDNPCPRAYLVLLRAGVPGEEEGAAQRGGQDHPGGHVRGRAQPRAAAAARRQGRQAGAAGERGCPPAPLPLQKQQQLLRHEAANLAEHMAATLTRDPGFKAALATALSGRILELSPTRD
CpWRKY076	GWHPAORA029298	WRKYGQK	MDPWIGGHPSLSLDLNVGLPTARPAPPATKVLVEENFLAVKKDRSEVEALEAEVRRVGEENKRLSEMLRTAVAKYTELQGQVNDMVAAAGNNNNRQSSTSEGGSAASPPRKRIRSDSSLDRKPSPPFAIPVSADQMECTSAAVFHEPGRRIREECKPKVSRRYVHADPADLSLVVRDGYQWRKYGQKVTKDNPCPRAYFRCSFAPACPVKKKVQRSAEDKTILVATYEGEHNHGQPPQHDGKAAKPAPQASEAVRPAPLPLQKQQQLLRHEAAAAAAGPSEVVRKNLAEHMAATLTRDPGFKAALATALSGRILELSPTRD
CpWRKY077	GWHPAORA030987	WRKYGQK	MGDGLHPQAGPGDAALWPSELDEQLITELLIDDSLLLGALQQAPAGGDAEPCSLDNTGASSSPAAPEEVLPQPEAVSRALCSVYTGPTIRDIEKALSTSRPYPWSSRRRYSPMHLGRFGAASRAPPESKYTTKVKSCGGKTPSDGYKWRKYGQKFIKNNPHPRSYYKCTSSRCGAKKHVEKSTDDPEMLVVTYEGPHLHGPQPLFPRRLWASVDLLSGTAKKQARTQKPRTPSLTVRASDDGGVWPPNDQQQMACDAAAAEAPGSGSAEDAVPHGQQHLADSCDDSSTASLPAPAPAATVLTCDSPLATTWSCPDFPFAWSPEAPLLL
CpWRKY078	GWHPAORA031104	WRKYGQK	MENYHMLFGTTAGQPPSSSTSNSYNFLAAAGSGGTSSLMRDHERGQASHSGGGGGFSGSFLAAELSNNSSKDGGASPPAAAAGGRGESWAGPAAADGGEVDRLGGKRKGEKKERRPRYAFQTRSQVDILDDGYRWRKYGQKAVKNNKFPRFTMAILCSATSVHSNFLPAWLLLNSSQRTYCRALRDGLRLKRRNRHQWITCFSKGSSLQDSMPSLKPSRLLPTEELKTYPNTVPEEIFSTIRLEESDAFYVLELSTSREFSSSLLDKNSEILICLIDVDGDSLLQRVPAIYLGQPTVATKAERSMPFQSGSVDVVAFKGSKLQRIKEVWIGLESGSWRLDGLSLKVIHGPVDPSKDINGTPELKFNGLQYTFEKINVPLGEDGASVAEAKPVAVMDLSG…
CpWRKY079	GWHPAORA031127	WRKYGQK,WRKYGQK	MTTSSSGSIEAPANSRPGSFSFASTSFTDMLGGSAGAAGGASRYKAMTPPSLPLSPPPVSPSSFFNIPGGLNPADFLDSPALLTSSFFPSPTTNAFASQQFSWLSPQPQDAEQGGKEDQERQAYPDFSFQTAPTTEEAVRTTTTFQQPPAPLGEETYRSQQQQQQPWGYQQQQGMDASSNQAAYGAPFQAGSSDASAIVAHVPASGGGYSQQTQSQRRSSDDGYNWRKYGQKQVKGSENPRSYYKCTFPSCPTKKKVERSLDGQITEIVYKGTHNHAKPQNTRRNSSTAAQLLLQGGDASEHSFGGTPVATPENSSASFGDEEAAGAGSPRGGNAGGGDEFDEDEPDSKRWRKDGDGEGISMAGNRTVREPRVVVQTMSDIDILDDGYRWRKYGQKVVK…
CpWRKY080	GWHPAORA031151	WRKYGQK	MTMDTPAAVVLELMTMGQQSAAHLGDLLPAASPHRELAAEILRCCGRVIDALRAAAAASGRKRKQAPEHHQEAAPPAAGAYWSPPPPPGPPLKRRARGAEAVKEVTSVTTVDGFIWRKYGQKEINGYKHPRLYYRCAHKQQQGCNATRRVQRTQDHPAAYEIAYYGEHTCRGAAASAAGCHLLQGGAPPPAVIDFGSTSWGSADASAGGAGSPAASMSHQSQGGWSPQPSVSPSPPSSEAGFELEAQQTNEWHDMAALDELIRATTPPCYASDDPVMEFLDRSLSWESVLFNDPPVDDGFAGLHHIATATFQ
CpWRKY081	GWHPAORA031152	N/A	MQAQSRLAASGGGGGISSGSSEGEHEAVIRELTRGRQLTAQLRDEALRALRGQGQAEATAAFILQEVSRAFTVCINIMGSPARAPPPPPPPETPGRLSPTTATEIMATRRNREDSIPRECYYRCSFHRERSCRATKQVQQCSAGDPPQYHVMYFNDHTCDTAAWEPERPAANPAAPAAMMDQLLAGAGGLVARLPGARGVQEEHEQQVLVSSLACVLGGHQPQFAHHSPPDHYAAWGGIARGASSSAAAVNVARTRDAPAAAASSAPVVDDDAAAEMPRLDVDVVGLDVMDYDVTGELMCFGDSCYGGLPGGGRLPF
CpWRKY082	GWHPAORA031153	WRKYGQK	MAFDPVAKQLSEVLAGGYHRNTQLQALLSRPLDSRGQETAMAFSQELSRVFAVSMAMLNSSAAAAPEVSTGNSSGVSTPVKQQRASDSVEVVTPSKKSREEGVITSKEITPSPHKDGYQWRKYGQKRIQNCNFSRYYYRCNDRHRRCLAKKKVQQQDGRDLFEVTYVNEHTCHALRASDDDAAARTMVASPGTTTSSCRRGGDMFGLFSHIIGGGGGSAEEENEAIVSCLATVVSGAVPPAAAAGDPAATTIVAPAGRSASVDGSFADDGAMTTTTTMMVDDDTGFPSFCPVEEAGQQQQQLMTTTNHHRDVHMDVAGFADTLLRAGPHGSIIGTVISGPIGWHFVSYICMRKADRRTRSESYRALISRPADK
CpWRKY083	GWHPAORA031154	WRKYGQK	MASPRLKTEQSFEFGELNAQDAVGSASESSYSPPGAVFGVSPPESSPPGGRSNRRRDRPSWVKLTYTPCFDGHLWRKYGQKKIKDAEYPRLYFRCSYRGDRQCLASKLLQQKNGDDPPLYEVTYTYEHTCGAPPVPFPDIVAEPPPASGEGLVLRFDSPSDHGRAADVQMQQQQGQYQQPTSRSPFMMLSFGSSSQAHDQQPAAFHYSDMEPRSSSLPNEGLPPPANGDGGMFSTWDSLTYDFDSHMHFGDNTHLPYNSNYDYDDY
CpWRKY084	GWHPAORA031155	WRKYGQK	MAKRDDYMAGSSSTSNGAHKRLLQDCSNYAQEHAKKRVCINTRTEYTYAPYHDGYQWRKYGQKMIRGNTYPRCYYRCTFHQDHGCPATKHVEQTNSQDPPLFRVIYTNEHTCNSTNVSDFMASSIHIQQIADASLRKAEMEISSSLTHCGAGHGLIKEETDAMVSSLLTVISGSDVAKSNVGRAAVQENTPALTSRNSYEAIPSVSPVLLAASDELKMDFAEPPDSHWFEPFDLGWFI
CpWRKY085	GWHPAORA031588	WRKYGQK	MSSAEDGYCSSESPRAESPEEESQAAASAAADVDAESPRANKRERDLRDLHDLPASPSSPLPAAKRSRRSVEKRVVSVPLAECGDRPRAGSGEGPPPSDSWTWRKYGQKPIKGSPYPRGYYRCSSSKGCPARKQVERSRTDPTVLLVTYTFEHNHESPKSSSCHQQGKPSQQRPPVPKPEPVVEQAELGPEDELVEPEAQEPEPEPEVEQEEEEQKVVVNLVAPETASTATVAPVAEEDESFDFGWFDQYPTWHRSSAAYAPLLPPEEWERELQGEDALFAGLGELPECAVVFGRRRELSLEATAPCS
CpWRKY086	GWHPAORA031704	WRKYGQK	MDSLQGGGDDGGESHGLPGFPYFSVPSTPVLDATPPSLSSEDDNNQLHGTLITALQQSAAACNNGLPPLGGPDQLAVPPPMINLPPMVDWSSLLQQASLMGVVPPVPGLLQQADVSQLLDQSGENDGGGGGEGAAGSSCGAGKEKATKGGGGGGAGRSGKKKASRPRFAFQTRSANDILDDGYRWRKYGQKAVKNSAHPRFNLSTS
CpWRKY087	GWHPAORA031714	WRKYGQK	MDGEWSEGAGVSSSPTVSGGEGGKAGRPRGVPAEDSPGSPVSPAAAAPSTAPAATGRRRSANKRVVTVPLADVSGPRPKGVGEGNTPTDSWAWRKYGQKPIKGSPFPRAYYRCSSNKGCPARKQVERDRAKPDTVIVTYSFEHNHSDAVPRAQQNRQQAPKPKPRPAPPEPAESLSSGSHDAAATACAGELATTTEGGAAAVEVHDDFRWLYDGVSVTSSTSPSDVDAAEEMLLYGTMFFGATVGAPLTDEFGDVGGLFDGEGGGGEEDAMFAGLGELPECAMVFRRHAGDGMPMAGGVKVEQQPAESTAMS
CpWRKY088	GWHPAORA032213	N/A	MEGIMSEEKCALVAELVRVLEMVRQLEEHMAGQQQQQGAAAAVGGDQRCRELVCTMRDSIDRAVHMACADGRGGQPESPPSGGDGSPRSGGSDQGGEFRGRGNAAGLCKKRAYFRCTYRHTQSCHASKQVQRTDGDPLLFDVVYNGDHTCAQAPGAGAHPAGNQGAPAAASGEHSQTWTQPAAAAAEQTASPGLEAAGPVLPFSLIASNNVLVRGADDTGGVGVRVTASPFVSPATTPESLLRDAPHHDVELASSTNSPLGMAEMDFMFPLDAADFMENPASYF
CpWRKY089	GWHPAORA032354	WRKYGQK	MRARLALPKVNPPRPPACLPRRASKHHAARVPPARQKAPVGRSPFMRGVLLLMAEHYFNDWDLQAVVRSCGTVAHPGPPPAVTGRPRAAAAPRAEASAEAAEPAAPAAARGSGEAPARAAQGHEAVPAAGHAVAAGRARGGGRRREREVMISFPAAAAASTSGMQQQQGAVPPGRKAGGARTPRPKRSKKSQLKKVVREMPAADGGASSSDPWAWRKYGQKPIKGSPYPRGYYKCSSMKGCMARKLVERSPAKPGVLIVTYMAEHCHPVPTQLNALAGTTRHKSSSSGAVAAEDTATSSSSPRSHEQQQGPPPAGRDGSTADAEDAARRGVDDGNDKSAAMALEFGAEEIAAGDDENELWPAGMDLDDLLAPVDDDFDFEHVVEDVDDAALGRRLSL
CpWRKY090	GWHPAORA032574	WRKYGQK	MRGPDKINLVDEPAGPFLTLSLGPTNGTAASTGGDGIEAKLQAHIGDDEVVATAGLALGLRCDSGEPPVVLRAVVSGTKRPRSASDIHGDSKKALLPPPAPAAGHRVTFRARCSAATVNDGCQWRKYGQKVAKGNPCPRAYYRCTGAPDCPVRKKVQRCAQDMSVLVTTYDGAHNHPLTPYAAAMASAILASSSSSLSAPRDATTAADYRGRANEDAPPLLARPVAVLPPRGYYPSSGAPAAAAPSQNAVPMANIMQKAVADPKFRAAVMAAVASYVGEQCGGRNINDLLTLAPPY
CpWRKY091	GWHPAORA032947	WRKYGQK	METNKPERHRHDDHVHGEAESQERGNAATMEHGALSLHRGATTLFGRRHHEETTAAGRRGEIREVDFFSRDSGARHQDGGGGGRVPGGGLDNVNIGLDLLMTTATAATVSAGEEVTAAKNHKMEASAVEAELRRVVDENRRLRGMLEELTRSYGTLYQQLLQVTQHHPHQRQHPDLMNNRSPLPHTHLNTAMGAPNTSTRQLLEARASSTTQMQPDAGVEDDASDGACEASPSLSNNAGNNDSDGKRKMSQDGTAPPRENGEQASSAELPGRKARVSVRARSEAPMISDGCQWRKYGQKMAKGNPCPRAYYRCTMAVACPVRKQVQRCAEDKSILVTTYEGHHNHPLPPAATTMANTTGGGHAALRPGHEPRRRGGRAPGPPAALFHHHASIPYASTMA…
CpWRKY092	GWHPAORA033923	WRKYGQK	MEVAVERPAPVKEEKRADAKPEMAGEERTLEAAKAEMGEVREENERLKTMLSRIVSQYQSLHTHFLDVVKVHEQAAAKAKLPAAPAPAPASDDVDETDDLVSLSLGTRSNGARRKGHERSSSSSGTAETTPGEGQLSLGLGIARDDDKASGASVAPGVLNLSSDSSSADDAAKPAGDDAAAASPPGAARKSPSAAGEGADDEVQQQAKKARVSVRVKCDTPTMPDGCQWRKYGQKISKGHPCPRAYYRCTVAPHCPVRKQVQRCAEDTTILITTYEGQHNHQLPPAATAMASTTSAAAAMLTSGSTTSSSQASLAAHGHHFPLAAAGLLGPSTMVSTASSCPTITLDLTTPTAPHSLLHSSPYAAAAAVGYESKAVPAAWSSGYLAYGAAPPSSYYAKS…
CpWRKY093	GWHPAORA033924	WRKYGKK	MAASSLGLLGHEACYAATASYPPLASSSYCFFPPDELVADSGAVMEFPPPAAATADYFLPEIMCARATDCCYASPPAPVFASGGGAAAEIRSYVYDADGRSMVVSGSGGNGGGEPSRRIGFRTRSEVDVLDDGFKWRKYGKKAVKSSPNPR
CpWRKY094	GWHPAORA034366	WRKYGQK	MDKGHLVASPRPLAFLGLPPTLHLHRRMSAAADDPAAGGGGGGAGRRSVEVDFFSDDKKQQSYDDDETRRRAAAASSGGLVINKEDLTINLLPAATHDHDEEETKQKPPPPKQLKQQDEEVELMQAELGRMNQENQRLRGMLAQVTTSYQALQMHLLALMQQAPPPAPLAAVPPPHHQPPASNSSTEVGSPRRSSNNLKEDSPEPTTGGPAAEGRQQQQLDQQASMRKARVSVRARSEAPIIADGCQWRKYGQKMAKGNPCPRAYYRCTMANACPVRKQVTLILISYSSLLCCCLRSTTQSILAS
CpWRKY095	GWHPAORA034834	WRKYGQK	MEEVEVANRAAVESCHRVLSLLSQSQQQDPALLKSIASETGEACAKFRKVTALLTNGGSSGHARGILGSNSDTPSELMPSAAAAAPSLSTSYAQLRARIGGAPDARGLDLVSSSSKSGAHPYGAPKMVQPLSVQFQIGNVAHRYPFHQQPSRQKLQAEMFKRSNSGISLKFDSPSPSGGAGTMSSARSFMSSLSMDGSVATLDGKRPFHLVGAPVASDPADAHRVPKRRCMGRGQDGTGKCATTGRCHCSKRRKLRIKRSIKVPAISNKIADIPPDEYSWRKYGQKPIKGSPHPRGYYKCSSVRGCPARKHVERCVDDPAMLIVTYEGEHNHTLLPLSLPRPRENQ
CpWRKY096	GWHPAORA034839	WRKGLFG	MDGTILELPGKLERLLHHGCALPEGVTDEILLMKHDLEEIIAIISSNLEGDSAMIVRCWRKAVRELSYDMEDFVDQYEHAAAMTVRARKITQRRKRKETLPWLQEKLRQRLWMSNNIREFSVRDLWATSTWEIIKCALPDSNCRSRILALQSCDHDPKYVYKMQPLGEHNSRKLFFSSVFGPQHECPPELMEISHDIIRKCGGLPLAIVTVASILSSRQGIRGQWAYVNKSIGYSLLTNPTFEGMKQVLDLSYNNIPCSLHNLTQNLKACILYTSLYEEGTIIWKDDLVDQWIAEGFIQETKWQDKKEVARSFFDRLITGRLILPVDTHKNGEVLSCTVHHMVLNLVIRSRSIEENFVTAIRHSQASTALADKVRRLSLQFGNAEDAMPPTNMRLSHVR…
CpWRKY097	GWHPAORA036282	WRKYGQK	MIDGDPEPAPAEDKYPAPAAAVEVEEARPPPPEGTAEVKVPSREAAVAEVETRPPPEAPGATPAEHPEKEAEAKPKEGKKGEKEMGDETKEKRVKEDKGKGAKQEKEETKEKEKVDAKGKVLAVVKVEGTEKEVKATRRPAGASTEMPILAVPVVAVPCFIAPPGFAGQFAMTHQAALASVTAQAQMHLQSPTTSGCSDAPSSPLYITPRSIVPLKQSPSVAEGNVCRQLADKPFSPEPKSPHHVVVNMVADGFNWRKYGQKQVKSSENSRSYYRCTKSGCSAKKKVEHCSDGRVVEIIYRGAHNHEPPPKTRFAKEKVTPIGVPSGGETLRLVNTEILESSTPTYKLDHSTVSETSEQQLFCSSDCEGDAGNKSEDEHPSEEPLPKRRVIETAAPNLT…
CpWRKY098	GWHPAORA036810	N/A	MKALLYVCRSYYKCTYSGCTVRKHVERASNDLKSVITTYEGKHNHEVPAARNSSGHPNSGSNAAPQGNKPAQPSIPRLSAAAVYGSLGLPPQLNAASGGFSFGLLPPGMAVPVPSLGTFMPPLIPGHPPTMQGCTGLLVPRGEVKVNPEEQSRLPVANGNAMASYQQFIGRLPHGPRCK
CpWRKY099	GWHPAORA037017	WKKYGQK	MGTGSCSTSTSTGGKKGEAWVLSHGDVVLIRSDLAILRGPHFINDRLIAFYFAHLSAGLGDDLLLLPPSIPYLLSNLPDQASVAAVAEPLRLASRRLVLLPVNDNPDASVAEGGSHWTLLVIDNTTSPWGPRFVHHDSIRGAPNLPVASHLADALRPLLQSDARRRATVPVVEGPTPRQPNGYDCGVYVMAISRAICGWWKNGHGGHRGGDWFEAVGKEVNADSVKAMRGELLQLINTIIQDKAKASSTSEGNKTGNTDMGGLVLEFMAYARWKMQRHEKIAALKPVASRPSSSFRSLPKLLQDFTATGSPPITALEAIVLIRPKATRFPSLPSDLQTEMTATMDAQSDTTREEMEVDTEQANCCDHLTAWQTAKKARLSFDGYNWKKYGQKKVKRSEF…
CpWRKY100	GWHPAORA037045	WKKYGQK	MGTGSCSTSTSTGGKKGEAWVLSHGDVVLIRSDLAILRGPHFINDRLIAFYFAHLSAGLGDDLLLLPPSIPYLLSNLPDQASVAAVAEPLRLASRRLVLLPVNDNPDASVAEGGSHWTLLVIDNTTSPWGPRFVHHDSIRGAPNLPSPPSRRRAPPLLQSDARRRATVPVVEGPTPRQPNGYDCGVYVMAISRAICGWWKNGHGGHRGGDWFEAVGKEVNADSVKAMRGELLQLINTIIQDKAKASSTSEGNKTGNTDMGGLVLEFMAYARWKMQRHEKIAALKPVASRPSSSFRSLPKLLQDFTATGSPPITALEAIVLIRPKATRFPSLPSDLQTEMTATMDAQSDTTREEMEVDTEQANCCDHLTAWQTAKKARLSFDGYNWKKYGQKKVKRSEFP…
CpWRKY101	GWHPAORA037527	WRKYGQK	MHVLAAHHPASPLALLLGGGLDHRDSITTKELLLAGGGRPTTMDDVLSQIEDAFGLARELMAELRAAQNNQAYLADRCRHIAQAYLEAMRMLGYPHGADDLSPPAPAPAAQTHRPFGGGDGGGSGSSSHGHLQQLDLLRPFLGGGSLPAQFPQHLGRLLESSSAPFGGTPAAADAFGAAGTSGGPVRRQASSSRSSPPVQPRQPRRRRDSGERMTMMVPVQRTGNTDLPPDDGYTWRKYGQKDILGSRYPRSYYRCTHKNYYGCEAKKKVQRLDDDPFMYEVTYCGNHTCLTSTTPLLTLPAPNTAAATSAATANMLINSPTGSAAILTAGQHDLVMAPAAAEHPTPALSTAIQLGISWMPSALVGPSVVGEGSSSAQVNAPATSGRDIEYPVMDLADV…
CpWRKY102	GWHPAORA037528	WRKYGQK	MAAAAAPYEQVMEDMRKGRELAERLQGLLRGSPDAGRLVDQILNAMSRTIETAKAAAAAEEGSEGQSEVTCAGTGSGGGKRKAVGGGGDKRSACRRRAQNSSTVTVTIKDIEDGHAWRKYGQKEIQNSKHPKAYFRCTHKYDQKCAAQRQVQRSDDDPDAFRVTYIGVHTCRDPATVAPVVLHSAGIADELHAGSRLISFAPNASATTSGNTSSQQTDQKDAALLAGFRRPLKLETAAGSGEQEEVLSSLTPAGSSAAAEAMRNNAAATPGPDQGDVTSGLQHCYGDGDGDGLADMGVFNYDDGTFDLDDLFGFDHGQAHY
CpWRKY103	GWHPAORA037560	WRKYGQK,WRKYGQK	MASSTGAWSTVVVGSRSRRRPSSPPSRSCSRALGTCSAPTARSGRRGAVPPRRQGRRAQVQVGAAAQPAHLAAAHVAVVLLRHPGRAQPRRAARLARPPQLLLQHPGVPDHRRHPAQRFDWKQAAEQIASQSQQDETRAPGGGFNDFSFHTAGSNAMPTQTASFPSFKEQKVESVNNKQIVAAASNKQASSGGNNGGGNSSNTKLEDGYNWRKYGQKQVKGSENPRSYYKCTYNSCSMKKKVERSLADGRITQIVYKGAHNHPKPLSTRRNSSGAAAAAAAEDQQALSGAAAPEHSGATPENSSVTFGDDEAENNGSHRSDGGDEPDAKRWKAEDGENEGSSGCGGGGGKPVREPRLVVQTLSDIDILDDGFRWRKYGQKVVKGNPNPRSYYKCTTPGC…
CpWRKY104	GWHPAORA038267	WRKYGQK,WRKYGQK	MTSAPGSFRTLANSGPVALSFATSSFSNFLGGPAASASGGGADSGQLSKFKAMPPPSLPLSHPPASPSSFLNAFAGFLDSPILLTPSLFPSPTTGAIPSEPFNWMGTSENLQASVKDEQQQFTDFTFQTAAPVPETVTAAQPAASFPQSSSMLMAPLGGLGDSYNGELQQPWSYQEPTAQFEAPSAATTQPDMLGNGGYSSAVPAPASFREQSNRPSSDDGYNWRKYGQKNMKGSDNPRSYYKCSFPGCPTKKKVERSPDGQVTEIVYKGAHNHPKPQSTRRSSSSAPASSYVLQSASDAAAAAEHSFGALSGTPVATPENSSGSFGDDEINGVSSRFAGNFGAEELDDDEPGSKKWRRDGGDGEGVPVAGNRTVREPRVVVQTMSDVDVLDDGYRWRK…
CpWRKY105	GWHPAORA038291	WRKYGEK	MAMTASAAACEVMAEAREAAVHLLALLHATGKQEQLAEQIICCIDRARAALRGGGAGAGGDSKGPTDEQGLAAGSKRRASGRCSGEARARVVSSTMDDGYAWRKYGEKSIQDRRNPRFYFRCAYRDDLRCGARKQVERTEDDPSLFHVAYFGEHTPACPRDSRFVLPTSLDGFMIRPCSPAKDQLPDLVSSGISFASSPGELESLDANLEELMGFYSDHEFKLVRSPR
CpWRKY106	GWHPAORA038292	WRKYGEK	MSTRLNSSARKWQPPRSSDRRDAAIQELRRGTQLADLLRKQVELITEPDRRDAAVANVGEISMAMESSLNILQSEMEHPSSPEVGTAAMAAQTGYSSDGGTAVLRTRRVRHRRGRHGAELPMKQILTEAPENDRFHWRKYGEKTILNAEYPRLYYKCGYSDDHKCPAKKYVQQQSNSGGHPLFMVTLLNEHTCEALFPDEPTSSSSSASQVLDFTKASLSPPLMAATPGLKKEEQDSMSVSMQSFSYYDDYLSSSFPTMSPDADQVDFSPGPAGW
CpWRKY107	GWHPAORA038293	WKKYGQK	MAMASRAPACAALELVARGRESAAVLQSLLLGQQAAAADAGATPHGLRELTDQILRCCDRALAALRHSGTEEEKEEDVDAAGGIRKRKPERGNGTGASPARASKKMRVRGEMGTRVEKRPTMEDGFIWKKYGQKEIHGSKCPRLYFRCTYKEDHGCTARRQVQRCEADPSVFLITYFGDHTCCRDEEEPPAPFVINFSSSSSDGKPSGSPWPASCDDDGLVVSMTPDLCNSPEEELRSTGKDTESELIDLSTLVPELTSMSSMDLDGCLDRMLWDAESSFDIGDVFIGHDFD
CpWRKY108	GWHPAORA038605	WKKYGQK	MEAASNRRRIHTCCLRTSPRRCRRRWNRRQSADATAALGSLVGPLSCPPPAAVDWASLLLPGSLHAGTTMAQQAAVAGMGEAAESSVVGGAVAVAGGSGRDGADEAAKAGGKKGGGRGRKKASRPRFAFQTRSENDILDDGYRWRKYGQKAVKNSAYPRFPFVPGKVFCGDYQNSKMNKGKIFKLAKGFRGRAKTVNYGNFMHGLMKENIQLNRKVLSELSMHEPYSFKALVDVSRNAFPGNRPVPAKKEGLASIL
CpWRKY109	GWHPAORA038623	WKKYGQK	MENSLHGGGQQPTTNPHLLPAYLASPVPPPLEPQQTSADATAALGSLVGPLSCPPPAAVDWASLLLPGSSLHAGTTMAQQAAVAGMGEAAESSVVGGAVAVAGGSGRDGADEAAKAGGKKGGGRGRKKASRPRFAFQTRSENDILDDGYRWRKYGQKAVKNSAYPRFPFVSSILASRTLD
CpWRKY110	GWHPAORA038852	WKKYGQK	MDFFKTEKRKEEAAAGPLALRRRRAGRSQHQQRRPHHQRPSMGLHVGSRKSGSEDSIVVDDGVPQRGGSQETKAELALAKSEIGRLDEENKQLKNMLARVTTSYNSLHLHVLTLIQNRSNHRSLGAPSHHELNVDPEKKDQDMSLLPQQFISLGSAALPDEPPLRSAVAEARGGDCSASPSNTDAAGMPPPPNYCPGKANGGVVLGSKDVVPLPTFDHHHHHRAHEREQGGSSPEDPPPPHLVPQGWLPSKVPKFLPAKGPEPVPEAATMRKARVSVRARSEAAMISDGCQWRKYGQKMAKGNPCPRAYYRCTMAAGCPVRKQVQRCADDTTVVITTYEGSHNHPLPPAAVAMATTTAAAASMLLSGSMPSADGSLMAGSNFLARAVLPCSSNVATISA…
CpWRKY111	GWHPAORA038858	WKKYGQK	MESYLGKRKLSGNGAPGAEREPSVAPPAGSFQAVVLGYDDAGEEEAAAAAAEARLVVGEMDFFKTEKRKEEAAAGRSRSAAGAPGDLSINKDDLTINMGLHVGSRKSGSEDSIVVDDGVPSNEVDHRETKAELALAKSEIGRLDEENKQLKNMLARVTTSYNSLHLHVLTLIQNRSNHRSLGAPSHHELNVDPEKKDQDMSLLRSSSSASARRRCPTSRRSAVAEARGGDCSASPSNTDAAGMPPPPNYCPGKANGGVVLSKDVVPLPTFDHHHHHRAHEREQGAARRTRRHRTSCRRDGSPARCPSSCRPRAEPVPEAATMRKARVSVRARSEAAMVSRGWFLALRRLFTLVCLLKCYVLVDTQISDGCQWRKYGQKMAKGQSVPRAYYRCTMAAGCP…
CpWRKY112	GWHPAORA038883	WKKYGQK	MEVCGVGGGGGEKSALASELAQMQAMVRELGARMDQQDLPAAVRELCGELCGELASSVDRSLTIARSCGLADSPGSRDGSPRSDAAQHHPAAAAGAAGGNAQSKRRQGTPCVRRQVRVASVHDMAPLDDGLSWRKYGQKDILGAKYPRAYFRCTHRHSQGCAATKHVQRAAGDQLLFDVVYHGAHTCAQAAHRGAEHLRQHLQLQPEPGHADAGQEQSSPQLAPPETEGLQAGSEPVTHYSFAPAPGDGADFPLLSPTGLEWQLRSSHYETQFEEFYTNAADPFQWDYQDLYTTN
CpWRKY113	GWHPAORA038988	WKKYGQK	MNLARRSSTSFVHDRRRRSWSTPTTGTCRPSCGAAAAAAGNQQLRRRRRSGRRRLDGKLLASVVRWRRRQFLVGRPVTRPAAALRDLDYLDLDHELPRAPFSITTSGGGSSERGPLEHEMFISFPAAASTSGQQLLQPRKQPGRKPGVRTTPRPKRSKKSQLKKVVCEVPVADGGVSTDLWAWRKYGQKPIKGSPYPRGYYKCSSLKACMARKLVERSPAKPGVLVVTYIAEHCHAVPTMLNALAGTTRHSRTAAASPDDDDGSHHQEASSHGASDEVSAGRREEDISSADASSMTVDGGGGGGAETADDENEPWQQADMALDGYPSLDLDDLLGPFGDDGFDRFFQDDDGVLQRRLSL
CpWRKY114	GWHPAORA039160	N/A	MKYYSLDSEFLMLSVFGARACRNYYRCSSEGCGVKKRVERDRDDPRYVITTYDGVHNHACPAAAAVIQYGSGGFYSPPSSGSPSAYSAPTSSDFRVFCHDVPA
CpWRKY115	GWHPAORA039464	WKKYGQK	MDLVPKQEEHNKEEEEKEEAMILAEHGDRAFGHAGGGGRRRSEIKEVDFFSTGRAHRRGDDDDGDNGGDGISREAGAPGRGNNTTVNTALDLLTTAAATPVNAGERAAAGAASDHDKEVAVATVEGELRQAGEENRRLRRMLDDLTRSYSALYHQLIQAQAQQHQQQASGSANSMLPAAMPAGVQFMDPRMAPAIRAAAPAAAFDGDRGDSDGGSGSGGEADRNKQDAAGTGTPERGENAAAEAPLRRARVSVRARSEAPMISDGCQWRKYGQKMAKGNPCPRAYYRCTMAAGCPVRKQVQRCAEDKAVLITTYEGTHNHQLPPAAAAMAKTTSAAADMLLSGPAASRDALFAGHHVAAAPTPLFQSYHPYASAAMGATLSASAPFPTITLDLTHSPPA…
CpWRKY116	GWHPAORA040283	WRKYGEK	MALDSVPAYPCELGSHRAARTQQQRIRKDERTWTSDTYAPYDDGHQWRKYGEKKLSNSNFPRFYYRCTYKNDMKCSATKQVQQKDTSDPPLFSVTYFNHHTCSSSSSSSSTPIGGTRDTTSQSSSRKAVSICFSPQTTSEQHTFLTSSALPQSPSIHSYRGNQQPERNSYASQFQWTDTSSPTSSGPFMMEVDNVSGASAWSSSAGALPRTLLPIGQSRCIEYFHFL
CpWRKY117	GWHPAORA041038	WKKYGQK	MEVAVERPTPVKEEKRAVGLSLSDAKPEMAAAEERTLEAAKAEMGEVREENERLKTMLSRIVGQYQSLHTHFLDVVKVHEQAAAKAKLPAAPAPAPAPVVPASDDADDTDDLVSLSLGTRSNGARRKGHERSSSSSGTAETTPGEGQLSLGLGIIARDDDKASGASVAPGVLNLSSDSSSADDAAKPARDDAAAASPPGAARKSPSAAGEGTDDEVQQQAKKARVSVRVKCDTPTMPDGCQWRKYGQKISKGNPCPRAYYRCTVAPHCPVRKQVQRCAEDTTILITTYEGQHNHQLPPAATAMASTTSAAAAMLTSGSTTSSSQASLAAHGHHLPLAAAGLLGPTTMVSTAASCPTITLDLTTPTAPHSLMHSSPYAAAAAGYESKAVPAAWSSGYLAY…
CpWRKY118	GWHPAORA041075	WKKYGQK	MFPSPGRAVMALGHGQHTSSTAGAAMAAAAASSNNPTITFSFQPSPPPTSSLAHHHGVLGYSSLLLDHPTTATTSSSSSHAPSSTIPPPTLHHHLHAAHVSPPTRSSPPPPPHPWSTCDERDQGQGGRHRGKGAAAVSEGLAAGGHNGAAAAAALGVGAVRMKKAGGGGGGNKARRKVREPRFCFKTMSDVDVLDDGYKWRKYGQKVVKNTQHPRYTIPPLSPAASPFASA
CpWRKY119	GWHPAORA042071	WKKYGQK	METNKPERHHRHDHVHGQEEEDAATMEHGALSLHRGAATLFGRRHHEETTAAGRRGEIREVDFFSRDSGARQQDDGGGGRRRLPGGGLEDVNIGLDLLTTATAATASAGDEEVTVAKNHNKMEASAVEAELRRVVDENRRLRGMLEELTRSYGMLYQQLLQVTQHHPHQRQHPDLMNNRSSLPHTHLNTMGAPNTSTRQLLEARASSTTQMQPDAGAEDDASDGACEASPSSLSNNNAGNNDSDGKRKMSQDGTAPPRENGEQASSAELPGRKARVSVRARSEAPMISDGCQWRKYGQKMAKGNPCPRAYYRCTMAVACPVRKQVQRCAEDKTILVTTYEGHHNHPLPPAATTMANTTSAAAAMLLSGPATSRDGAAAALLGHPAALFHHHASIPYAST…
CpWRKY120	GWHPAORA042355	WRKYGEK	MLVIAYFRSNDETSRVILTDAPHDDGYVWRKYGEKKINGTQFTRNYFRCSYKFDRGCQATKQIQQQSSNDLPLFLVTYNSEHTCNCTTSAANKYIKIDLPQLSYCNTNGTTSPMAGDAMTNQEQGVLPPLVEVSTDFLDSTSCQETFPLSRPYTSSLDHVDNHLLTSSYNGATEDHCGMIEGYIDLGQMVLPQVPLEDNPFSDAELDLLCNSLTYN
CpWRKY121	GWHPAORA042356	WRKYGQK	MKHNDSNRYLPNSSVCDLPHACDHRLLLKEISKEQSLVMQLRAIVLPVLNMDQSSELVSQMFQSILDCSSMVIAELLHCQSNAPVVDMLVDDKGTVQRIPKDVIEDSSRPRHRHQNKRSKRVAESMSFETPVPHYDGHQWRKYGQKQINGAKYPRSYYRCTYGKEQGCKATKTVQQYDPVTNAATASDHSMMYKAIYYGRHTCMFNGNDSGVSASKDNGETNTNRSQNLLHYNNNRCSIASVTCSPPDDEETFIDDTVLLDTYGGIPRNISVGWQLDTIESVQLDFDNWDCN
CpWRKY122	GWHPAORA042357	WRKYGEK	MASLPDRDSAMRELAQAYELIKSYQPRLQFGDEQQLSATTNLAQSLLNEALRALHLALCVMNPETSVHCGAESSARSNMPHLIFSPNAAAGDVGGTTSQKRKGKRIRYLLCLANDETSRVILTEGHHDDGYVWRKYGEKKINGTHFKRNYFRCSYKYDRGCQATKQIQQQGSNDDVPIFQVTYISEHTCNCATTANKYIKNNLPQQSDFNANGTISQMGDVMINQMGDVMISQEQEGLLPPLAGEVSTVFLDSMPWEESFILSNPYTLSPCDDGYHITNTDDGASYFHFGSTDGYINLEHMVLPPEPLEDNPCIDAELDLLLYDSFIDN
CpWRKY123	GWHPAORA043100	WRKYGQK	MTLGRRQQGGDDELLAQLHELLLLPSPTTTPPVVEVECDGRWRRRCRRGSKRARNDDNNAKGCWSSSGKKRSKKQESNCFVTSVPDFDGYRWRKYGQKQIEGAMYARSYYRCIRSAEQGCPAKRTVQRNDDGEDGGAPAEYTVVLMGEHTCTATDDSLAAPVILETTAAVAAPDDVIIGTNKRTDDEDDDDNTFTSAGPSCCSTTTTTGGTGVESPAISDDITWSGGGDYNVVDDYSAGTTLLQEMEDFTGPIRSPVHVPVGVEGWSVDHFMLQLANNEPAISHYFSSAC
CpWRKY124	GWHPAORA043102	WRKYGQK	MKHHNSTCLPPQSSPSDHPSFVSEHRSAMKEIARGQSLVTQLRAIVLPALQSDQRCELVAQIFQNILDCSSKAITELQLHHQSDARPDDALVDDKKRVRRISSDDCIKGEGATANPHHRHKRRRSDDLVSLETPVPHYDGRQWRKYGQKHINKAKHPRSYYRCTYKQEQDCKATKTVQQKDDSAGTDHPVMYTVVYHGQHSCKDNNGVESGTDDSETNIQSSSDSRSSISTTCTDAYEHQTSVDVNKSLDKSADFITKNSMYEPFDMAAFAPLDLDSWELDAILRFGA
CpWRKY125	GWHPAORA043103	WRKYGQK	MFKPHQMNILESSTHSSYQVAINDIEHQRALMMDLHDLILPILDPHSGQAKLVQQLFQDIFNSSSKVISFLELGDNSEKQANLIKYKRKHGKNNMESHVLEEETKEIGNKRRKNAEHIGSVVTQAPHSDGYQWRKYGQKWISKAKHSRSYYRCANNKGQGCLATKTVQQKDDDGSGTVRLFNVDYYVQHVCKKDGIIHPYVVETTCHSVPIVNHNQSSISTFGNDDVHGIQDESYENLFMVPDMPEYLKELADIEMARALEITSMNLPLISEDIWA
CpWRKY126	GWHPAORA043104	WRKYGEK	MALDSVPTYLSDLGSHRAARTQQQRVRKDERTWTSDTYAPYDDGHQWRKYGEKKLSNSNFPRFYYRCTYKNDMKCPATKQVQQKDTSDPPLFSVTYFNHHTCSSSSSTPIGGTRDTTAQSSSRKAVSICFSPQAASEQHTFLTSSALPQSPSIHSYRGNQQPERNPYASQFQWTDTSWTTSSGPFMMEADNVSGASAPSGSSGALPRTLLPIGQSRCIEYFHFL
CpWRKY127	GWHPAORA043105	WRKYGEK	MADDDRERAVKEVAQVYERIKAQHPLLLLHCSSSTTTTQLLAQSLLSDALRALNVALSVMKQQQQQPVTTAPKIVNAETRLSPPSSASADSQAIIATITARRAKKRRSSSAMEEGKTSSWIDFTTVPYEDGYEWRKYGEKKINGTTYTRSYFRCTYKEDTGCQATKHVQQKDSNSSDPPMFQVTYNNHHTCKNCTITTADNNNNDSSEGVTRMIRSRNNGYAAMNNIKQEQPTVLPPPLLEISAALPFDGTPPLMTSPSISDESWDEYSAADMAQIAEASAGHDLLYDPELVVLCTSFNVY
CpWRKY128	GWHPAORA043106	WRKYGEK	MAADDDREHAVKEVAQVYERIKAHHPLLLLHCSPSQLLLAQSLLGDALRALNVALSVMKQLPPPPPGGGPAAPTMTPPRSVVVVKAEPQQLSPPSPAASADDSQAAVATTITARRAKKRRASAMMEQAGKTSSWVDFTTVPYDDGYEWRKYGEKKINGTSYTRSYFRCTYKDYTGCLATKHVQQKDNTSDDPPMFQVTYNHHHTCRSSKGAAAAAAAMNIKQEPLPAVLPPLVEAQYSALPFHQDQTLQCQQEAPFPIGKQQQRQQPSRCGIASTSSATASSCISGDESCDQYSDMLQMAAAQASAGDDFLYDLERFLLDRM
CpWRKY129	GWHPAORA043783	WRKYGQK	MELKTLVFKELMRGPDEINLVDERAGPFLTLSLGPTNETVASCRATGGDDIDARLRAHAGDDEVVATAGLALGLRYDDSGEPPVLRAIVSGIKRPRAASLEDDVVHGDSKKALLPPPAPAQQGRPAAGHRVTFRARCSAATVNDGCQWRKYGQKVAKGNPCPRAYYRCTGAPDCPVRKKVQRCAQDMSVLVTTYDGAHNHPLTPYAAAMASAILASSSSAPRDATTTAADYRGRANEDAPPAAGAARGRAAAARLSVERRAGCSCAEPERRRADGQHHAEGGLRPQVPGGGDGRRRELRRRAVRWKKHQRLVDLGTSLLTRAMTNKRERRRM
CpWRKY130	GWHPAORA044002	WRKYGQK	MQQQAGAVPPGRKAGARTPRPKRSKKSQLKKVVREMPAADGGASSSDPWAWRKYGQKPIKGSPYPRGYYKCSSMKGCMARKLVERSPAKPGVLIVTYMAEHCHPVPTQLNALAGTTRHKSSSSGAGAAAAAAEDTATSSSSPRSHDQQQGPPPAGRDGSTADADDKSTAMALEFGAEEIAAGDDENELWPAGMDLDELLAPVDDDFDFEHVVEDEDDGVLGRRLLL
CpWRKY131	GWHPAORA044158	WRKYGQK	MEGIMSEEKCALVAELVRVLEMVRQLEEHMAGQQQQQGGVGGAAAGGDQRCRALVCTMRDSIDRAVHMAISPCADGRGVGQPESPPSGGDGSPRSGGSDQGGEFRGRGNAAGLCKKRKMLPKRNTQVRVSTVQDVTPLDDGLSWRKYGQKDILGAKYPRAYFRCTYRHTQSCHASKQVQRTDGDPLLFDVVYNGDHTCAQAPGAGAHRRQPPGPRSSSERGALPGLAAACRRRGADGGLPGARARAAVLAPLQRAGEGRRRRRRRRPCHRVPFRVAGDAGEPGPGRASPRRRARLHHQLPFGQHGGDGLHVPAGRRFHGEPGQLLLSAREYDVPTSTARHTS
CpWRKY132	GWHPAORA044298	N/A	MDGRRRRPRRHHEPRAVEPIADSTRRGGHRHPHAVREGAAHHLCSPTPLPRRCHRCGRPPHEEEEDVGVGDEAGRNYYRCSTEGCNVKKRVERDKDDPSYVVTMYEGVHNHVSPGTIYYATQDAASGRFFVAGMHQFGP
CpWRKY133	GWHPAORA044692	WRKYGQK	MDGEWSDGAAVSSSPTVSGGDGKAGRPRGVPAEDPPGSPVSPPAAAAAAPSTAAPAATGRRRSANKRVVTVPLADVSGPRPKGVGEGNTPTDSWAWRKYGQKPIKGSPFPRAYYRCSSNKGCPARKQVERDRAKPDTVIVTYSFEHNHSDAVPRAQQNRQQAPKAKPQPAPPEPAESLSSGSHDAAATASAGELATTDGGAAVAAVEVHDDFRWLYDGVSVTSSTSPSDVDAADEMLLYGTMFFGATVGAPLTEEFGDVGGLFDGEAGGGEEDAMFAGSASCPSAPWCSGGSQLLPGGGGRRTSGW
CpWRKY134	GWHPAORA044706	WRKYGQK	MDNLQGGGDDGGESHALSGGFPYFSVPSTPMLDATPPSLSSEDDNNQHGSTLIAALQQAAAAACNNGLLPPLGGNDHQLAVPPPMINLPPMVDWSSLLQQASLMGVVPPVPGLLQQAADVSQLLDQSGENDGGGGGEGAGSSGGGGKEKAAKGGGGGGGGAGRSGKRKASRPRFAFQTRSANDILDDGYRWRKYGQKAVKNSAHPRFGSVSPTIHLH
CpWRKY135	GWHPAORA044823	WRKYGQK	MSSAEDGYCSSDSPRAETPEEESQAAAAAADADADAESPRANKRERDLRDLHDLPASPSSPLPAAKRSRRSVEKRVVSVPLSECGDRPRAGSGEGPPPSDSWTWRKYGQKPIKGSPYPRGYYRCSSSKGCPARKQVERSRTDPTVLLVTYTFDHNHESPKSSSCHQQGKPSQQRPPVPKPEPVVEQAELGPEEELEDESFDFGWFDQYPTWHRSSAAYAPLLPPEEWERELQGEDALFAGLGELPECAVVFGRRRELSLEATAPCS
CpWRKY136	GWHPAORA045276	WRKYGQK	MAKRDNYMAGSSGTSNGAHKRLLQDCSNYAQEHAKKRVRISTRTEYTYAPYHDGYQWRKYGQKMIRGNTYPRCYYRCTFHQDHGCPATKHVEQTNSQDPPLFRVIYTNEHTCSSTNVSDYMASSIHIQQIADASLRKAEMEMSNLTHCGAGHGLIKEETDAMVSSLLTVINGCDVAKSNVERAVVQENTPALMARNSYEAVPSVSPVQLAASDELKMDFAEPPDSHWFEPLDLGWFI
CpWRKY137	GWHPAORA045277	WRKYGQK	MASPRMKTEQSFEFGELSAQDAVGSASESSYSPPGAVFGVSPPESSPRGGRSSRRRDRPSWVKLTYTPYFDGHLWRKYGQKKIKDAEYPRLYFRCSYRGDRQCLASKLLQQKNGDDPPLYEVTYTYEHTCGAPPVPFPDIVAEPPPASSEGLVLRFDSPGGHGRDVQMQQQQQQGQYQQPTSRSPFMMLSFGSSSQAHDQQPAAFHYSDMEPGSSSLPNQGLPPPPTAAANGDGGMFSTWDSLTYDFDSHMHFGDNTHLPYNSNYDYDDY
CpWRKY138	GWHPAORA045278	N/A	MAFDPVAKQLSEVLAGGYHRNTQLQALLSRPLDSRGQETAMAFSQELSRVFAVSMAILNSNAPAPGVGTGNSSGVSTPVKEQRARSDSGEVVTPSKKSREEGVITSKEITPSPHRMVTSGENMGKREFRTAISRYYYRCNRHRRCLAKKKVQQQDGGRGLLLPPMFEVTYVNEHTCHVLRASDDAAAARMVASLGTTTSCRRGGDMFDMQFSNIIGGGGGGGGSAEEENEAIVSCLATVVSGAVPSPAPAPYPWWPAAAEATAGGDPAATIVAPAGRSASVDGSVVADDGATTTMTTMMVDDDAGFSSFCTVEEAGHHQQLVANHGHHRDVHMDVAGFADTQGLHAWKLLRAGPQGSMIGTVVISRTNRPAFRELHAKS
CpWRKY139	GWHPAORA045279	WRKYGQK	MTMDTPAAVVLELMTMGQQSAAHLGDLLPPASPHQELAAEILRCCGRVIDALRAAASGRKRKQAPEHHHQDQEVAPPAAGAYWSPPPPPGPPPKRRARGAEAVKEVTRSETTVDGFIWRKYGQKEINGYKHPRLYYRCAHKQQQGCNATRRVQRTRDHPAAYEIAYYGEHTCWGAASAAACHLLQGGAAPPPGVVDFGSTSWGSADASTGAAAGSPAASMSHQSQGGWSPPPSVSPSPSSEAGFEFEAYQTNEWHDTAALDELIRATTTPSPCYASDDPVMEFLDRSLSWESVLLNDPPVDDGFAGLHHIATATFQ
CpWRKY140	GWHPAORA045307	WRKYGQK,WRKYGQK	MTTSSSGSIEAPANSRPGSISFASTSFTDMLGIRDDPPSLPLSPSSFFNIPGGLNPADFLDSPALLTSSVSTGRAAAIAFAISARVWSRARPWGALTCRAAHHMSSLLRGMLMRFARCSSSRRRRRTHSPRSSSAGCRRSRRARSKAKEEEQRQAYPDFSFQTAPTTEEAVRTTTTFQQPPAPLGEEAYRSQQQSWGYQQQQGMDAGSNQAAYGAPFQAGSSDAGAIVAPHVPASGGGYSQQTQSQRRSSDDGYNWRKYGQKQVKGSENPRSYYKCTFPSCPTKKKVERSLDGQITEIVYKGTHNHAKPQNTRRNSSTAAAAAAGRRRRVGALVRRHARRDARELLGVVRGRRGRRRGLAAGGNAGGGGEFDEDEPDSKRWRKDGDGEGISMAGNRTVR…
CpWRKY141	GWHPAORA045413	WRKYGQK	MHHLGRFGAASRALPESKYTTKVRSCGGKTPSDGYKWRKYGQKSIKNNPHPRSYYKCTSSRCGAKKHVEKSTDDPEMLVVTYEGPHLHGPQPLFPRRQWASVDLLSGTAAAKKQARTPSPAAHASDGGGGGWPPNDDQQQKQMACDAAAAAAAEAPGSGRAEDAVPHGQQQQHHLAADSCDDGSTASLPAPVPAATTVLSCDDSPPTTTWSCPDFPSSRGPLMKLPAPVTSSSRNTVGYTILITIRTYTCIVLRR
CpWRKY142	GWHPAORA047473	WRKYGQK	MELFIIGAQKSTNQLKVVLAKLLPATGGARAGPGSSASAVDALLWDITDSLSQALASLRLGELSTQRPPAGQSCTGGGRRSAPKRSGQRVRPDGACRVIVLQNGVQDSYTWRKYGQKEILGARFPRSYFKCGRKSGCPARKQVQQSDADPSKLEVTYFDAHTCNDPPPSSSQIVLDSRITSSGTQWSTARILTNNQGKHRKSIAMSTPLMRLLLPLLLFLLPPPLREYFSASHLPKDAGAGVELHPVVLVAGIGCSDLEARLTEAYKPLAAPRCGATKGKGWFGLWKNVSDLAANDYIDCFLEQMRLVYDPAINDYRNLPGVETRVPHFGSARGFHSKDPLHPKECLDHVREGLERVGYRIGDTLFGAPYDWRYDPPVPGQQSQIYSRYFKQFKSLVEA…
CpWRKY143	GWHPAORA047644	WRKYGQK	MLLMGSARHAGCSPVCLDLSVGLSPSPAKTAAEPERPDPHAGGCRMASSMTDEQAKTLEAKFTQVSEENRRLSEMIAYLCASQAVARPSPPDGSDSTRASQAASPPPPTPPAVSRKRSRDSLEPPPSNSGNAANGKAEAAAAHAVESPPSDGSFEASCRRIKVSRVCARIDPSDTTLTVKDGYQWRKYGQKVTRDNPSPRAYFRCAYAPSCPSRRSAEDSSMLVATYEGEHNHPCPTRAAELPACAATRTESVPCSISINSSGPTITLDLTKNGAGGVRVLEAAEAPDVKKLCQEIASAEFRTALVEEMATSLTRDSKFTDALAAAILKQLPDY
CpWRKY144	GWHPAORA049351	WRKYGQK	MAAILNKSTHLDILPSPRDKSAGSGHEDGGSRDFEFKPHLNSQSAAPAVNDPNHHNTSSSNLMTENKSLCLRESTHTAIVSSDPTPLAIVGPSDNVKAEVGTSGMNQINSSDNAAQETQSENVSEKSAEDGYNWRKYGQKHVKGSENPRSYYKCTHPNCEVKKLLERSLDGQISEVVYKGLHNHPKPLPNRRLAAGAVPSSQGEERYDGVAPVEDKPSNIYSNLCNQVHSAGMLDPVPGPASDDDVDAGGGRPYPGDDANDDDDLDSKRRKMESAGIDAALMGVTTSAHIQDARSGSMLRGHHMTQTPMKPAVHPINSNMPGLGGMMRACDARAFTNQYSQAAKSDTISLDLGVGISPNHSDATNQMQPSVPEPMQYQMQHMAPVYSSMGLPVMPVATV…
CpWRKY145	GWHPAORA049970	WRKYGQK	MLQQGSPTPPDTPAETAGTSELIDGIMSSLSNALSALDAPGGGGGRGQGRRRRRAGSVAGSGPQRRSSSTRRRSHSPFLRTVTTSTLDDGNSWRKYGQKHIQDSPNARSYYRCTHKPDQGCKATRQVQTSDDNPSEFVINYFGHHTCRDPSTIPLVIHDETAPPDSANLISFGSTAAMGASTTSTHNITVPTPPHAFDPSMTTMLSRFVFRYSSSLPAQDHRCGSEEVHSSSSPAGELAAVVGSAGMASSATVGSAPAEYMACGTGSFPSSPSSLGFMTGSFGSFGDDDLFGFDP
CpWRKY146	GWHPAORA050200	WRKYGQK	MDMEAPAAGTAQGDLADVVARAGAIMAAAPPSTSRPRPPPPSSLAAAADHMSSSAAATMAAADQIMAPYYDEEPRPAAACSDAVMFDPYLPSSAPPPPRGGYSWLPPQQQLALQISQHACYASDVAVTMAGAANDVDGDEAMRIVSPAAHQIMKRSKNEVKKVVCIPALPPTSSRPGGGEVIPSDLWAWRKYGQKPIKGSPYPRGYYRCSSSKGCMARKQVERSRSDPNMLVITYTAEHNHPWPMQRNVLAGYSRPHTHNTSTTTTSCKKIKKNSCCRAITTCSSPSSDNNNVVVDNSGNNLMIECQQQTADMIMEEGNASAGYVAYTTIGVATMHQPMSCNDSIQQTADEVFAELEELEPASSNPASENVYSRGVSSYEWHKF
CpWRKY147	GWHPAORA050547	WRKYGQK	MEVVEETNRAAVESCKKLVSFLSLSAGDPFRPMPVAAETDEAVARFGKVVAVLSDRLGHARARVGKRNPAPPVDASCLLDHPSLAPRHAPNGGHLVSSTPAAAAPPPPTMATMRSVAQAMRSPGTEVVPAVLVSPCASVAPAPAAAKKFDRNMFLETPLLELNSCSVLPSTAAMAAVPKSTSPVVAVPSPNPCTTIATHIQFQPQQAKKEKSFQFDHLVTPSASGEQFHIEVPVALPRGVGGAASSKEVISFSFDNNSVCTSSAATSFFNSISSQLISMSDAGTTSAATAKKACAKRGEDGSVKCHCPKKKKPREKRVVRVPAISDKNADIPADNYSWRKYGQKPIKGSPHPRGYYRCSSKKDCPARKHVERCRSDAGMLIVTYENDHNHAQPLDPSVL…
CpWRKY148	GWHPAORA050858	WRKYGQK,WRKYGQK	MDDRLGRGDAMRHRPFASAAQGQERVFDGGGGGGGGGHGPAFGGDFDQGSSLMALLGAGGVVSSSQPSLPTWGVEEVTAASAINLVPQSFSMANYAPPVPSYQQPTSFAPSPLGGRMDPYPPYLLSDPPPQWPPPRSTAAAASSLPPQNFAVLLPRYDQDMQQLRAAAFFGAGSSQPHAALPLLPPAPAIEQPAKDGYSWRKYGQKQLKDAESPRSYYKCTRDGCLVKKVVERSFDGFITEITYKGRHNHPRPQERGHAAGGNDALAAAAAAAAADELDVEGPSDDDDDALHDDDLDGAPDGGGEAGQRVVKKPKIIIQTPTEVDLLDDGYRWRKYGQKVVKGNPRPRSYYKCTADNCNVRKQIERATTDPRCVLTTYTGRHNHDPPGRGNEAAAGGGG…
CpWRKY149	GWHPAORA050988	WRKYGQK	MEGMEEANRVAVESCHRVLALLSNPRGQLVPNKDLVAATGEAVGKFGSLTTKLSNSNGNGLQGHARVRKIKKPLPIFDSNLFLESSAVAVAAATTAAAKAPGASPITGLQLFPRYHQMEGSSSKDPIRIQTHFPKRLMLENSGAVSEGPSSQAPSVHMVQPVSVAPPAGTPTPALPAAHLHFIQQQQSYQRFQLLQQMKIQSEMMKRSSLGDQGGSLSGGGRGGAKGVNLKFDSSNCTASSSRSFLSSLSMEGSLASLDGSRANRPFQLVSGSQASSTPELGLVQRKRCAGREDGSGRCATGSRCHCSKKRKLRIRRSIKVPAISNKVADIPADEFSWRKYGQKPIKGSPHPRGYYKCSSVRGCPARKHVERCVDDPSMLIVTYEGDHNHNRVVAQPA
CpWRKY150	GWHPAORA050996	N/A	MEGMEEANRVAVESCHRVLALLSNPRGQLVPNKDLVAATGRPSASLAPSPPSSPTPPAMASRATPGSGRSRSPCPSSTATSSWRALRWPSPPPPRQRPRRPARARSLASSCSRGTTRWRLVVEGSHQDPNPFPKRLMLENSGAVSEGPSSQAPSVHMVQPVSVAPAGTPTPALPAAHLHFIQQQQSYQRFQLMQQMKIQSEMKRSSLGDQGGSLSGGGREVLRGVTTSVAVRGCPARKHVERCVDDPSMLIVTYEGDHNHNRVVAQPA
CpWRKY151	GWHPAORA051534	WKKYGQK	MELRSTTTYCDHRGSAFMASTSQPTAAIIGKGEEERKEEQALPPAAGGNGSQLQLVMPEDGYEWKKYGQKFIKNIRKNRSYFRCRHKLCGVKKKVEWHPSDAAGDLRVVYEGAHHHGSGAATSSAQGAAAGGGGGFNQYELGAQYFGGARSH
CpWRKY152	GWHPAORA051566	WKKYGQK	MASTSQPTAAIIGSGGRDRNQADDAAVAAAAAAAASEAGGGGQLVMPEDGYEWKKYGQKFIKNIQKIRSYFRCRHRLCGAKKKVERHPCDPSGALRVVYEGVHQHGSAPPPPSTAGGGASNRYELGAQIFGGARSQSQ
CpWRKY153	GWHPAORA051709	WRKYGQK	MEEVEEANRAAVESCHRVLALLSQRHDPAQARSIALGTDEACAKFRKVVSLLSNGGGAGAGGEAGPSGTSGSHPRAKVVTRRQNPGFLTQKGFLDSNTPVVVLNSAHPSPSSAQVYPWTGALDAQSIHPLGGPPKLVQPLSAHFQFGNVSSRYQFPHQQQQKLQAEMFKRSNSGINLKFDSTSGTGTMSSARSFMSSLSMDGSVASLDGKSSSFHLIGGPAMNDPVNAQQAPRRRCTGRGEDGTGKCAVTGRCHCSKRSRKLRVKRSIKVPAISNKIADIPPDEYSWRKYGQKPIKGSPHPRGYYKCSSVRGCPARKHVERCVDDSSMLIVTYEGEHNHPRMPTQSAQA
CpWRKY154	GWHPAORA052439	N/A	MSQQWFAAAFEAYMMWDSRRRTAANARQQMSAVDDGLWSGPYKNLGSFSSVELTNSFRRAYFRCTYRHMQSCHASKQVQRTDGDLLLFDVVYNGDHTCAQAAQGVGAHPAGNHAAASGEHTQAWPQPAAAVAEQTAASPGLEARWWDGRSSRQVLPTKPEAEAAAAPGEPPQPARTSTTGHCGENYPSIFLQVQLIQRLDTGKSTNNLDGSLL
CpWRKY155	GWHPAORA052647	WRKYGQK	MCDFFWLSPADQGDLSDVVRASLQQQQLPPPPPPHQLPPVILPPIVFSHGSFGSQHLPEEEEFLGHGKNGVMGLLVGTNDDAGCDRAALYPQHYQPEAEVLLIPQPQLMSSSSFVEPREDDVADAPVLDELGGMDMAMAPHPDHSPSIKRRKSQTKKVVCIPAPVAPPPGVGGRPSSSGEVVPSDLWAWRKYGQKPIKGSPYPRGYYRCSSSKGCSARKQVERSRTDPSMLVITYTSDHNHPWPTHRNALAGSIRPAAAAATSSSSFSPSAKQSGHHHQRRSAAAAAVVTDPTPPPPATSPLAEAAQDDAAADHDLVGGMIADMDGALNVLCDSSFHSKKQQQQQQHATADHLERLPEEEDKRLLLDRDPFSFSFLDWVGASFGVAGEANKGGYS
CpWRKY156	GWHPAORA053537	WRKYGQK	MQDHGAGGEGGIQLLLTILADGEEQARQLGELADDPRSRAEHYRGAARRLQCTLGKAVAVAKAVEAASEARRGAPTAPTRRGRRTRAPARRRPPRWSRRSAKASAREGLPRWTRKIRVPDANLEATPDDGFSWRKYGQKDILGAKFPRGYYRCTYRTAQGCQATKQVQRSDADLCVFDVTYQGEHTCHQKQRHQVAASTAHGDGGESQSPPPPLPPSRHEHEHDDPSMQLLMGFRDALKVETGAGALHQDRDYYYDHGPASAPAAPFSFPSMPFHNPTGGEAPDNNPAAAAVAAFSLPGSSRYFSAPPHHCPAAVAGISYDVFDYGAGPAAARARRGRGVVGARRGRLPGDRV
CpWRKY157	GWHPAORA053648	WRKYGQK	MIKEEKRLGSHEEQLADKIKDDDHIPDGYLFKLLHKSSSRKEACSPNPRERSQMDEAPNQTSTNLNAHSKGEEDKLASARSEMGEVREENKRLKTMLSRIVEDYRSLQLHFHNVQQGQAGKLVADPVTAMPTNTEEPEFVSLRLGTSTSMRKNEGNSSVYEGKGREDSMDTKEGGLSLGLSDCKVGATNNAKIQPDALTLSPEGSSEDAKDDALEAGDQQWPPSKTLKNLRSVGMEAEDDIGPLQQAKKARVSVRARCDAPTMNDGCQWRKYGQKIAKGNPCPRAYYRCTVAAGCPVRKQVQRCADDMSILITTYEGTHNHPLSASATAMASTTSAAVSMLTSGSSTSLRFPAASASAGLSFGGFPSAALHDAATKHFFLPNGAGAASITSTPSYPTIT…
CpWRKY158	GWHPAORA054679	WRKYGQK	MPTQTASFPSFKEQQVEAVNNKQMVAAASNKQASSGSNNGGGNNSNTKLEDGYNWRKYGQKQVKGSENPRRYYKCTYNSCSVKKKVERSLADGRITQIVYKGAHNHPKPLSTCRNSSVAAAAAGEDQQALSGTTTRTGGGRCGGGGGGAGAGAGAAAEGDGRTLALAAGAAGRSTEKE
CpWRKY159	GWHPAORA055784	WRKYGEK	MSPAPSSHQPQMNSRKEKRMRKVDTFAPHNDGHQWRKYGEKKINNTNFPRYYYRCTYKDNMNCPATKQVQQKDHSDPPLYAVTYYNEHSCNSAFLPLSPSEFQLQTSSGKAVSICFDSSSGAAGQEPPSAAAAATNASGGSPSSSATARRGTPPDISNPPLLRRSETYPWAAGAGAVEQKPASCSTECHDAFAASAGAVPEEVVDAGRFGSIRFFHFL
CpWRKY160	GWHPAORA055862	WRKYGQK	MASSLGGDVPAEIRAAAAANDLLVEAREGAATLRAFLLQLDDHRAPWAQGVVDGVLDRLSSAMSALDVVSGAVAGGVRSPAAGAGSWSDGAARPQQSVSSSGNTRKRSFVSRRCQRPSEKKITATLEDGHVWRKYGQKEIQNSSHPRSYYRCTHKSDQGCNAKRQVQVCEADLSKFVVTYYGEHTCRDPSTIPLVVPAGAGEAPERANNLISFGTSLTINNAAASTGAAASSSQYLVMGGSTTADQLSTSWCAACASDDVFSSSAGSFMHVDDELIGAVVGSAGVTSTATAGSSALDRGGHGGMGMVGGGGGTASFPPSPNGLGSFVVGSLGSIGGDDDDLFPMD
CpWRKY161	GWHPAORA056384	N/A	MYPMFFGVVLGSFRNWMQSIDRSYYKCTFQGCDVKKHIERSSQDPKAVITTYEGKHSHDVPAARNSSHAAAAAANANASSSSSLPHKGQNSASSNRRRADMSSASSMLLKEENEIT
CpWRKY162	GWHPAORA057175	WRKYGQK	MSPPRLLRCLYIDAPPSSALFMHNRSYLSRQHILTSSSSPSLCRERFLSSLDIVRSYAIGGLTILVATAAAMDPWIGGHPSLSLDLNVGLPTARSAAPATKVLVEENFLAVKKDRSEVEALEAELRRVGEENKRLNDMLRTAVAKYTELQGQVNDMAAAAGNNNNNRHSSTSEGGSAASPPSRKRIRSDSSFDRKPSPPFAIPVGADQMECTSAAAAVFHEPGRRIREECKPKVSRRYVHADPADLSLVVRDGYQWRKYGQKVTKDNPCPRAYFRCSFAPACPVKKKVQRSAEDKTILVATYEGEHNHGQPPQHDGKAAKPPQQQASEAVRPAPLPLQKQQQLLRHEAAAAAAGPSEVVRKNLAEHMAATLTRDPGFKAALATALSGRILELSPTRD
CpWRKY163	GWHPAORA058571	WRKYGQK	MDPWIGTQPSLSLDLHVGLPSLSRHQAPVVAMAKPKVLIEENFLLQPLKKEPEVAALETELQRMGEENRRLAEALTAVAAKYEALHNQYTEMVAAGVTNNNNNNPSSGSEGGSVSPSRKRKTSESLDTGAAAHQQHPAHGGLQAAGVAADQMECTSGEPCKRIREECKPKVSKLYVHADPSDLSLVVKDGYQWRKYGQKVTKDNPCPRAYFRCSFAPACPVKKKVQRSADDNTILVATYEGEHNHGQPAPAPSSQPQDAKHAAKPPSPPRPPLPRRRRRRLSRLTTRSSSCSTTTTTSRTPSRQ
CpWRKY164	GWHPAORA059127	WRKYGQK	MEEDRYFDNWDLDTVVRLGCRRRLSPPRQQPDNPFAAFLLPPPPQPQWQEKIAPPPEPAKDTEADAGWRFPDLFAGGGQDGDELLMALLAAHPPLPQPTLPTPAPPPPPPPTQQQQPQTPVVATVDVPPPQMRAVPASAPARAQPSGRPVPGGVPRSKRRKNQVKKVVCHVPADGSSSDVWAWRKYGQKPIKGSPYPRSVEIPFSTSFLAMAAAGVGATRSHRLLCSVS
CpWRKY165	GWHPAORA060347	WRKYGQK	MCDYFLQRMEGDHRQAGDLTDVVRAGGVMQQQAGVADLSASAATAGWQLPAAAEPGGAGLFPPPQQPSPSDGAGPSDDGLFGDAFAGLSDAFGTAAADFRACSSGGAAADFSTSRLLLGMQMAPALSPREIRPYPVMMAAGGDAVKLGVPTMMPGLAVGPPCAFDAVAGMQMPSLPHGAGIKRRKNQARKVVCIPAPAASAGGGRTTGEVVPSDLWAWRKYGQKPIKGSPYPRGYYRCSSSKGCPARKQVERSRTDPTLLVITYNSEHNHPWPTQRNALAGSTRSHHAKNGKNNSSHNLQKPIVKAEPDQTAPAAAASATAATSTTTTATTSTASNSTPTTTMAVKEEAVVGSEMEKDTIDHGISVAALDHGDLMQQMFSQSYRPMIPEGGGHHVDDFF…
CpWRKY166	GWHPAORA060880	WRKYGQK	MSSKKKRAAAIDLSVEAEERREEEDPSAGDRRDNKQDGGVGKKEEQFKEQEEAPPKEETGGEEKVVEVVVDQGGDGTEEEIKYRTQQGEEMEEDKQSEEGDGDDESDGAEARADGKHVVDETAGDGDRDDTMVQDEVSAMQEEMEKMKEENRMLRRVVDRTVRDYYELQMKLAYQQQPADEPKEPEVFLTLGGRTAAATTGGCFPEPKRKEAAAPARRPSVGSEDMDDGREDLGLTLSLRASSSYEEEKMEAAHDFVDGGASVTGGADGKAKGYALLESSKLGAPAAGDLAVAGVTSQSVNPANRKTRVSVRVRCQGPTMNDGCQWRKYGQKVAKGNPCPRAYYRCTVAPGCPVRKQVQRCLEDMSILVTTYEGTHNHPLPVGATAMASTTSAAATFML…
CpWRKY167	GWHPAORA060945	WRKYGQK	MEEDKQSEEGDGDDESDGAEARADGKHVVDETAGDGDRDDTMVQDEVSAMQEEMEKMKEENRMLRRVVDRTVRDYYELQMKLAAYQQQPADEPKLALALISSPRCSSPSAAAPPPQRPAAASRSRSAGGRRARRPSVGSEDMDDGREDLGLTLSLRASSSYEEEKMEAAHDFVDGGASVTGGADGKAKGYALLESSKLGAPAAGDLAVAGVTSQSVNHANRKTRVSVRVRCQGPTMNDGCQWRKYGQKVAKGNPCPRAYYRCTVAPGCPVRKQVQRCLEDMSILVTTYEGTHNHPLPVGATAMASTTSAAATFMLLSSTSSSSSISEAAAGSAAPPYLSPYLLNSASHHSSASPLLGAPSSMPNAAHGAASGMQHLNLFGHSSMLAHQQAQHLKYPWSS…
CpWRKY168	GWHPAORA062907	WRKYGQK	MCDYFLQRMEGDQAGGDLTDIVRAGGAMPAGGNAEVPSTAAEWQLQGEPTTMLFPPPPSSSDGFGDPFAGLGDPFSTDYASSGADFLDAMPDAMAKVGFDTAVGGGGSVCGGAGGQLLDMSRNKPLLPRGLQQMPAVGVLAPSRVLPSPLSPRAIRPYPALAGDMVKLGFTAGQVAGCAIDAAVVGMQMSSPRAAGGIKRRKNQARKVVCIPAPTAAGGRPTGEVVPSDLWAWRKYGQKPIKGSPYPRGYYRCSSSKGCSARKQVERSRNDPNMLVITYTSEHNHPWPTQRNALAGSTRNHHGKNSSSGSKSSQNEKQQQQQQQPNVKEEPKDPATTATTTSTITTTTTSTSPVAAVKEEALAGSSEALGRVMDDADNIELMDQVLFSESYKPMIPETG…
CpWRKY169	GWHPAORA062918	WRKYGQK	MCDYFLQRMEGDQAGGDLTDIVRAGGAMPAGGNAEVPSTAAEWQLQGEPTTMLFPPPPSSSDGFGDPFAGLGNPFSTDYASSGADFLDAMPDAMAKVGFDTAVGGGSVCGGAGGQLLDMSRNKPLLPRGLQQMPAVGVLAPSRVLPSPLSPRAIRPYPALAGDMVKLGFTAGQVAGAPSTPPKNQARKVVCIPAPTAAGGRPTGEVVPSDLWAWRKYGQKPIKGSPYPRGYYRCSSSKGCSARKQVERSRNDPNMLVITYTSEHNHPWPTQRNALANNRNHHGKNSSSSGSKSSQNEKQQQQQQQPNVKEEPKDPATTATTTSTITTTTTSTSPVAAVKEEALAGSSEALGRVMDDADNIELMDQVLFSESYKPMIPETGHADDFFSDLAELESDPMSL…
CpWRKY170	GWHPAORA062991	WRKYGQK	MAVDLMGCYAPRRANDQLAIQEAAAAGLRSLELLVSSLSSQAASPHKAAQHLQQQPFGEIADQAVSKFRKVISILDRTGHARFRRGPVEASPAPAASAPVVAAPAPPPAPVSVAHPAPQSLTLDFTKPNLTMSAATSVTSTSFFSSVTAGEGSVSKGRSLMSAGKPPLSGHKRKPCAGAHSEATANGSRCHCSKRRKNRVKRTIRVPAISSKIADIPPDEYSWRKYGQKPIKGSPYPR
CpWRKY171	GWHPAORA064680	WRKYGQK	MGGEASSDCGSGGRRLERRGRRRRGRVPGGGLDDVNIGLDLLMTTATATVSAGEEVTAAKNHKMEASAVEAELRRVVDENRRLRGMLEELTRSYGTLYQQLLQVTQHHPHQRQHPDLMNNRSPLPHLDLYPPEHRHGAPNTSTRQLLAASSTTQMQPDAGVEDDASDGACEASPSLSNNAGNNNDSDGKRKMSQDGTAPPRENGEQASSAELPGRKARVSVRARSEAPMISDGCQWRKYGQKMAKGNPCPRAYYRCTMAVACPVRKQVQRCAEDKSILVTTYEGHHNHPLPPAATTMANTTSAAAAMLLSGPATSRDGAAAALLGHPAALFHHHASIPYASTMATLSACAVPHHHPRPHPGSRERRRPAGSRPATPAGRDDPPAAAPQRAPTAAAAAVP…
CpWRKY172	GWHPAORA064988	WRKYGQK	MARSMESVGGGNGGGLVVTELSHIKELVRQLEVHLGGSHDLCRHLTTQIFSITERSISIITSSSSSSIDAGGRKRDAACCLASPISATPTSDVTDGPFKHNAKKRKVMEKRKHQVRVSSAAGGGGPAENPVDDGHSWRKYGQKEILGAKNPRGYYRCTHRHSQGCLATKQVQRTDEDPTLFDIIYHGEHTCVQRPPAAAAAAGQPEHNPEANGLLQSLAAGLTVKTEGLPALAAEAQGAWGAAAPFYLSSSTPASGCLARSPFSTSENWGVSPATSDSNNNHVAASYLPFEDAEWRGHNELQEVVSALVAASAPPPPPPPPAVDGFDELLDLDIVASFFA
CpWRKY173	GWHPAORA064989	WRKYGQK	MASVADGGNGGGGGRVVVELSHIKDLVRQLEGYLGGGSQLQQQQEEVCRSLTSQISSLTERSITLITSYDYSLDAAGRKRSPVASPLSDVSDAPFKPTKKRKTRGEVKNQVRVSAAAGGDIPADDGHSWRKYGQKEILGAKYPRSYYRCTHRHSQGCAATKQVQRADEAPTLFDVIYLGEHICVQSGGGGGGHATAARAQHGRPQPLAVHELQPDGERRWPGRGAGAAAGLGRRRHALLPLLDAAGERVPAGAGRAQPVLCAIDGV
CpWRKY174	GWHPAORA065465	WRKYGQK	MDFFKTEKRKEEAAGRSRSAAAGAPGDLTINKDDLTINLALAKSEIGRLNEENKQLKNMLARVTTSYNSLHLHVLTLMQSRNNHRSLGAPSHHELNNVDPEKKDQDMSLLPQQFISLGSAALPDEPPLRSAVTEARGGDCSASPSNTEAASMPPPPNYCPGNGNGVVLGSKDVMPLPTFDHHNHLRAHEREQGGSSPEDPLPPHHVPQGWLPSKVPKFLPAKGPEPVPEAATMRKARVSVRARSEAAMISDGCQWRKYGQKMAKGNPCPRAYYRCTMAAGCPVRKQVQRCADDTTVVITTYEGSHNHPLPPAAVAMATTTAAAASMLLSGSIARVLPCSSNVATISASAPFPTVTLDLTQPGSGAQPQQQPARPDPAQLQAALAEAARPVALPQLFGQK…
