# Supplementary material for: Genome-wide identification of WRKY members in elephant grass (Cenchrus purpureus) and its expression profiling under aluminum stress
Source: PeerJ. 2026 Jun 4;14:e21299. doi: 10.7717/peerj.21299 (PMC13242747; doi:10.7717/peerj.21299)
Supplement: Supplemental Information 8 [file peerj-14-21299-s008.xls]

## Sheet: Table S4
Table S4. Physicochemical properties of 174 CpWRKY TFs.
Protein Name	Gene ID	Chromosome	Size (aa)	MW (Da)	pI	GRAVY	A.I.	Stability	Predicted Location
CpWRKY028	GWHTAORA009026	ChrA02	1602	178267	8.57	-0.196	92.39	unstable	Nuclear
CpWRKY096	GWHTAORA034839	ChrB01	871	99111.3	8.36	-0.165	95.94	unstable	Nuclear
CpWRKY142	GWHTAORA047473	ChrB03	639	71046.6	9.42	-0.27	82.39	unstable	Mitochondrial
CpWRKY027	GWHTAORA008818	ChrA02	636	69549.6	9.22	-0.264	79.01	unstable	Chloroplast
CpWRKY111	GWHTAORA038858	ChrB01	636	66449	9.73	-0.401	68.13	unstable	Nuclear
CpWRKY157	GWHTAORA053648	ChrB04	616	64589.5	7.3	-0.524	61.96	unstable	Nuclear
CpWRKY054	GWHTAORA017405	ChrA04	612	64302	6.38	-0.532	62.34	unstable	Nuclear
CpWRKY104	GWHTAORA038267	ChrB01	590	63736.2	10.09	-0.665	55.14	unstable	Nuclear
CpWRKY140	GWHTAORA045307	ChrB02	577	62714.5	10.33	-0.85	46.33	unstable	Nuclear
CpWRKY119	GWHTAORA042071	ChrB02	592	61718.5	6.87	-0.511	61.08	unstable	Nuclear
CpWRKY022	GWHTAORA006468	ChrA02	579	61705.6	6.03	-0.626	60.22	unstable	Nuclear
CpWRKY097	GWHTAORA036282	ChrB01	568	61541.2	6.58	-0.767	61.81	unstable	Nuclear
CpWRKY011	GWHTAORA003920	ChrA01	590	61060.2	7.17	-0.462	63.83	unstable	Nuclear
CpWRKY166	GWHTAORA060880	ChrB06	571	60570.5	4.98	-0.749	54.43	unstable	Nuclear
CpWRKY078	GWHTAORA031104	ChrA07	556	59671.3	7.63	-0.227	82.1	unstable	Chloroplast
CpWRKY070	GWHTAORA025423	ChrA05	566	59670.7	4.91	-0.67	57.17	unstable	Nuclear
CpWRKY079	GWHTAORA031127	ChrA07	552	59126.4	6.34	-0.867	38.86	unstable	Nuclear
CpWRKY005	GWHTAORA003306	ChrA01	552	58585.3	6.15	-0.642	48.03	unstable	Nuclear
CpWRKY103	GWHTAORA037560	ChrB01	539	57549.7	10.03	-0.834	49.04	unstable	Nuclear
CpWRKY091	GWHTAORA032947	ChrA07	543	57393.6	9.33	-0.714	54.88	unstable	Nuclear
CpWRKY110	GWHTAORA038852	ChrB01	530	56265.5	10.27	-0.652	63.32	unstable	Nuclear
CpWRKY115	GWHTAORA039464	ChrB01	535	55457.4	6.1	-0.485	61.46	unstable	Nuclear
CpWRKY013	GWHTAORA004399	ChrA01	526	54346.3	6.42	-0.469	59.16	unstable	Nuclear
CpWRKY046	GWHTAORA014103	ChrA03	454	52486.3	9.25	-0.544	87.33	unstable	Nuclear
CpWRKY171	GWHTAORA064680	Ctg30	505	52462.2	9.2	-0.595	57.66	unstable	Nuclear
CpWRKY073	GWHTAORA027974	ChrA06	479	50969.6	7.09	-0.795	54.3	unstable	Nuclear
CpWRKY117	GWHTAORA041038	ChrB02	493	50474.3	6.92	-0.307	69.74	unstable	Nuclear
CpWRKY168	GWHTAORA062907	ChrB07	473	49994.8	5.35	-0.525	58.27	unstable	Nuclear
CpWRKY174	GWHTAORA065465	Ctg96	470	49833.2	9.09	-0.593	63.64	unstable	Nuclear
CpWRKY092	GWHTAORA033923	ChrA07	483	49458	6.74	-0.351	66.13	unstable	Nuclear
CpWRKY064	GWHTAORA021603	ChrA05	468	49273.2	6.17	-0.482	59.08	unstable	Nuclear
CpWRKY063	GWHTAORA021590	ChrA05	468	49184	5.6	-0.482	59.08	unstable	Nuclear
CpWRKY099	GWHTAORA037017	ChrB01	449	49174.1	9.1	-0.378	79.78	unstable	Mitochondrial
CpWRKY041	GWHTAORA012061	ChrA03	445	49150	9.19	-0.433	79.37	unstable	Mitochondrial
CpWRKY100	GWHTAORA037045	ChrB01	448	49145	9.31	-0.43	77.12	unstable	Nuclear
CpWRKY069	GWHTAORA024902	ChrA05	475	49135.9	5.58	-0.325	58.69	stable	Nuclear
CpWRKY058	GWHTAORA019581	ChrA04	457	48988.9	9.64	-0.321	71.55	unstable	Nuclear
CpWRKY065	GWHTAORA022639	ChrA05	453	48375.5	5.61	-0.702	56.64	unstable	Nuclear
CpWRKY165	GWHTAORA060347	ChrB06	466	48303.1	5.89	-0.315	61.74	stable	Nuclear
CpWRKY167	GWHTAORA060945	ChrB06	453	48246.3	5.65	-0.63	60.64	unstable	Nuclear
CpWRKY169	GWHTAORA062918	ChrB07	454	48129.5	5.17	-0.578	56.83	unstable	Nuclear
CpWRKY144	GWHTAORA049351	ChrB03	444	47421.4	5.69	-0.691	59.59	unstable	Nuclear
CpWRKY074	GWHTAORA028506	ChrA06	424	45606.2	6.32	-0.455	73.49	unstable	Nuclear
CpWRKY049	GWHTAORA015592	ChrA04	422	45126.5	9.02	-0.712	63.06	unstable	Nuclear
CpWRKY148	GWHTAORA050858	ChrB04	428	45111.8	6.08	-0.686	56	unstable	Nuclear
CpWRKY101	GWHTAORA037527	ChrB01	425	44826.2	6.48	-0.375	68.59	unstable	Nuclear
CpWRKY042	GWHTAORA012423	ChrA03	417	44775.2	5.36	-0.763	63.86	unstable	Nuclear
CpWRKY002	GWHTAORA002576	ChrA01	424	44683.9	6.26	-0.392	67.59	unstable	Nuclear
CpWRKY059	GWHTAORA019702	ChrA04	414	44149.8	6.37	-0.743	54.35	unstable	Nuclear
CpWRKY162	GWHTAORA057175	ChrB05	397	43277.1	9.52	-0.506	75.34	unstable	Nuclear
CpWRKY147	GWHTAORA050547	ChrB04	406	42920	9.28	-0.276	69.53	unstable	Nuclear
CpWRKY149	GWHTAORA050988	ChrB04	398	42588.5	10.03	-0.457	70.63	unstable	Nuclear
CpWRKY155	GWHTAORA052647	ChrB04	395	42496.5	5.75	-0.527	65.52	unstable	Nuclear
CpWRKY068	GWHTAORA023655	ChrA05	400	41742.5	6.19	-0.623	54	unstable	Nuclear
CpWRKY061	GWHTAORA020615	ChrA04	388	41639.6	6.06	-0.507	57.04	unstable	Nuclear
CpWRKY089	GWHTAORA032354	ChrA07	397	41632.8	9.53	-0.587	59.5	unstable	Nuclear
CpWRKY053	GWHTAORA017273	ChrA04	388	41520.2	9.15	-0.632	54.28	unstable	Nuclear
CpWRKY146	GWHTAORA050200	ChrB04	384	41165.2	6	-0.461	58.59	unstable	Nuclear
CpWRKY082	GWHTAORA031153	ChrA07	373	40120.8	7.16	-0.417	63.62	unstable	Nuclear
CpWRKY138	GWHTAORA045278	ChrB02	379	40080.9	6.9	-0.314	66.73	unstable	Nuclear
CpWRKY030	GWHTAORA010301	ChrA02	374	39171.6	5.38	-0.393	65.43	unstable	Nuclear
CpWRKY113	GWHTAORA038988	ChrB01	359	39150.8	9.58	-0.721	62.31	unstable	Nuclear
CpWRKY044	GWHTAORA014046	ChrA03	354	38969.8	7.7	-1.014	51.3	unstable	Nuclear
CpWRKY156	GWHTAORA053537	ChrB04	353	38222.6	9.73	-0.778	54.14	unstable	Nuclear
CpWRKY153	GWHTAORA051709	ChrB04	349	37546.3	9.84	-0.605	60.4	unstable	Nuclear
CpWRKY055	GWHTAORA018906	ChrA04	348	37362.1	9.87	-0.605	61.41	unstable	Nuclear
CpWRKY095	GWHTAORA034834	ChrB01	346	37193.3	9.9	-0.538	66.62	unstable	Nuclear
CpWRKY131	GWHTAORA044158	ChrB02	342	36806.5	10.55	-0.772	58.57	unstable	Nuclear
CpWRKY122	GWHTAORA042357	ChrB02	329	36805.1	4.85	-0.488	74.16	stable	Nuclear
CpWRKY060	GWHTAORA020047	ChrA04	350	36766.1	9.61	-0.217	70.89	unstable	Nuclear
CpWRKY001	GWHTAORA002340	ChrA01	354	36721.9	6.69	-0.318	66.41	unstable	Nuclear
CpWRKY031	GWHTAORA010767	ChrA03	334	36348.6	7.93	-0.439	57.99	unstable	Nuclear
CpWRKY024	GWHTAORA008127	ChrA02	339	36001.5	7.48	-0.461	65.46	unstable	Nuclear
CpWRKY172	GWHTAORA064988	Ctg5	340	35858.9	6.15	-0.37	71.85	unstable	Nuclear
CpWRKY129	GWHTAORA043783	ChrB02	332	35750.5	9.96	-0.617	68.07	unstable	Nuclear
CpWRKY021	GWHTAORA005917	ChrA02	347	35723.2	7.77	-0.438	52.97	unstable	Nuclear
CpWRKY004	GWHTAORA002616	ChrA01	335	35521.9	8.64	-0.877	49.91	unstable	Nuclear
CpWRKY143	GWHTAORA047644	ChrB03	334	35335.6	6.94	-0.483	62.43	unstable	Nuclear
CpWRKY160	GWHTAORA055862	ChrB05	345	35183.8	5.49	-0.172	69.94	unstable	Nuclear
CpWRKY128	GWHTAORA043106	ChrB02	322	35114.6	6.75	-0.49	66.52	unstable	Nuclear
CpWRKY077	GWHTAORA030987	ChrA07	328	35028.2	5.92	-0.564	62.62	unstable	Nuclear
CpWRKY076	GWHTAORA029298	ChrA06	321	35009.7	9.4	-0.65	70.62	unstable	Nuclear
CpWRKY025	GWHTAORA008437	ChrA02	321	34877.8	11.38	-0.643	77.54	unstable	Nuclear
CpWRKY020	GWHTAORA005671	ChrA01	322	34822.1	6.2	-0.374	68.63	unstable	Nuclear
CpWRKY038	GWHTAORA011671	ChrA03	312	34567.6	5.18	-0.501	70.99	unstable	Nuclear
CpWRKY072	GWHTAORA027427	ChrA06	339	34536.1	6.44	-0.257	64.84	unstable	Nuclear
CpWRKY029	GWHTAORA009735	ChrA02	327	34087	6.34	-0.443	59.36	unstable	Nuclear
CpWRKY139	GWHTAORA045279	ChrB02	316	33912.7	5.94	-0.524	58.58	unstable	Nuclear
CpWRKY085	GWHTAORA031588	ChrA07	308	33891.2	4.73	-0.92	53.9	unstable	Nuclear
CpWRKY102	GWHTAORA037528	ChrB01	321	33882.2	5.51	-0.61	60.69	unstable	Nuclear
CpWRKY048	GWHTAORA014472	ChrA03	318	33855.3	9.88	-0.507	59.62	unstable	Nuclear
CpWRKY003	GWHTAORA002577	ChrA01	321	33814.2	5.41	-0.548	63.18	unstable	Nuclear
CpWRKY081	GWHTAORA031152	ChrA07	317	33413.3	5.49	-0.334	67.29	unstable	Nuclear
CpWRKY127	GWHTAORA043105	ChrB02	301	33388.2	5.73	-0.595	68.14	unstable	Nuclear
CpWRKY036	GWHTAORA011669	ChrA03	298	33369.1	4.84	-0.555	71.41	stable	Nuclear
CpWRKY075	GWHTAORA029293	ChrA06	310	33318.7	9.72	-0.547	72.55	unstable	Extracellular
CpWRKY032	GWHTAORA010768	ChrA03	304	33258.1	5.83	-0.53	63.03	unstable	Nuclear
CpWRKY080	GWHTAORA031151	ChrA07	312	33254.1	6.1	-0.448	61.86	unstable	Nuclear
CpWRKY163	GWHTAORA058571	ChrB06	304	33220.5	9.51	-0.796	62.34	unstable	Nuclear
CpWRKY094	GWHTAORA034366	ChrA07	305	33186.5	8.82	-0.68	67.64	unstable	Nuclear
CpWRKY121	GWHTAORA042356	ChrB02	292	33166.1	6.11	-0.687	68.39	unstable	Extracellular
CpWRKY015	GWHTAORA005664	ChrA01	303	32988.3	5.32	-0.717	60.26	unstable	Nuclear
CpWRKY037	GWHTAORA011670	ChrA03	290	32921.9	5.98	-0.658	70.9	unstable	Extracellular
CpWRKY017	GWHTAORA005667	ChrA01	289	32787.2	6.26	-0.928	59.41	unstable	Nuclear
CpWRKY034	GWHTAORA010771	ChrA03	288	32667.1	6.34	-0.919	60.66	unstable	Nuclear
CpWRKY047	GWHTAORA014444	ChrA03	299	32651.1	9.97	-0.542	66.69	unstable	Nuclear
CpWRKY012	GWHTAORA003946	ChrA01	302	32565	5.35	-0.611	60.89	unstable	Nuclear
CpWRKY045	GWHTAORA014086	ChrA03	292	32557.8	8.15	-1.136	51.78	unstable	Nuclear
CpWRKY124	GWHTAORA043102	ChrB02	288	32499.9	6.45	-0.892	61.32	unstable	Nuclear
CpWRKY062	GWHTAORA021539	ChrA05	308	32492	10.09	-0.418	67.92	unstable	Nuclear
CpWRKY009	GWHTAORA003330	ChrA01	296	32455.4	5.28	-0.511	61.42	unstable	Extracellular
CpWRKY035	GWHTAORA010773	ChrA03	303	32436.7	5.62	-0.61	59.37	unstable	Nuclear
CpWRKY087	GWHTAORA031714	ChrA07	312	32233.5	5.18	-0.565	49.52	unstable	Nuclear
CpWRKY107	GWHTAORA038293	ChrB01	292	31902.7	4.97	-0.537	64.25	unstable	Nuclear
CpWRKY112	GWHTAORA038883	ChrB01	295	31700	5.84	-0.603	61.05	unstable	Nuclear
CpWRKY123	GWHTAORA043100	ChrB02	290	31595.7	4.8	-0.65	58.86	unstable	Nuclear
CpWRKY125	GWHTAORA043103	ChrB02	276	31572.6	6.19	-0.62	79.09	unstable	Nuclear
CpWRKY018	GWHTAORA005668	ChrA01	276	31426.7	6.42	-0.542	80.47	unstable	Nuclear
CpWRKY008	GWHTAORA003329	ChrA01	279	31218	6.32	-0.753	64.05	unstable	Nuclear
CpWRKY133	GWHTAORA044692	ChrB02	306	31212.2	5.33	-0.537	49.9	unstable	Nuclear
CpWRKY145	GWHTAORA049970	ChrB03	295	30944.9	6.54	-0.536	48.37	unstable	Nuclear
CpWRKY106	GWHTAORA038292	ChrB01	275	30629.2	6.18	-0.716	60.04	unstable	Nuclear
CpWRKY090	GWHTAORA032574	ChrA07	296	30607.8	9.21	-0.215	74.7	unstable	Chloroplast
CpWRKY016	GWHTAORA005665	ChrA01	271	30574.9	5.78	-0.791	70.15	unstable	Nuclear
CpWRKY067	GWHTAORA023279	ChrA05	263	30174.6	5.75	-0.721	71.9	unstable	Nuclear
CpWRKY137	GWHTAORA045277	ChrB02	270	30125	5.44	-0.913	40.15	unstable	Nuclear
CpWRKY039	GWHTAORA011692	ChrA03	258	29795.5	6.71	-0.819	67.21	unstable	Nuclear
CpWRKY083	GWHTAORA031154	ChrA07	266	29745.6	5.21	-0.907	42.22	unstable	Nuclear
CpWRKY088	GWHTAORA032213	ChrA07	284	29624.8	5.05	-0.378	60.28	unstable	Nuclear
CpWRKY043	GWHTAORA012581	ChrA03	286	29490	9.86	-0.41	63.39	unstable	Nuclear
CpWRKY135	GWHTAORA044823	ChrB02	266	29367.2	5.1	-0.983	49.25	unstable	Nuclear
CpWRKY150	GWHTAORA050996	ChrB04	268	28714.5	11.03	-0.568	62.99	unstable	Nuclear
CpWRKY173	GWHTAORA064989	Ctg5	266	28115.5	9.46	-0.515	75.26	unstable	Nuclear
CpWRKY066	GWHTAORA022727	ChrA05	253	27979.7	5.79	-0.767	55.14	unstable	Nuclear
CpWRKY050	GWHTAORA016127	ChrA04	255	27849.8	9.24	-0.635	63.53	unstable	Nuclear
CpWRKY108	GWHTAORA038605	ChrB01	256	27640.7	10.55	-0.524	63.4	unstable	Nuclear
CpWRKY141	GWHTAORA045413	ChrB02	255	27189.4	9.19	-0.675	53.33	unstable	Nuclear
CpWRKY136	GWHTAORA045276	ChrB02	237	26736.9	6.4	-0.633	60.97	unstable	Nuclear
CpWRKY007	GWHTAORA003328	ChrA01	244	26734	5.06	-0.459	68.57	unstable	Cytoplasmic
CpWRKY084	GWHTAORA031155	ChrA07	238	26670.7	6.25	-0.583	61.55	unstable	Nuclear
CpWRKY052	GWHTAORA016254	ChrA04	242	26028.7	5.46	-0.53	63.35	unstable	Nuclear
CpWRKY116	GWHTAORA040283	ChrB01	227	25454.9	8.88	-0.848	40.88	unstable	Nuclear
CpWRKY019	GWHTAORA005669	ChrA01	227	25390	8.78	-0.733	46.92	unstable	Nuclear
CpWRKY170	GWHTAORA062991	ChrB07	238	25120.7	10.41	-0.375	69.87	unstable	Nuclear
CpWRKY126	GWHTAORA043104	ChrB02	224	25111.6	8.95	-0.845	42.32	unstable	Nuclear
CpWRKY033	GWHTAORA010770	ChrA03	224	24950.5	8.97	-0.784	44.51	unstable	Nuclear
CpWRKY105	GWHTAORA038291	ChrB01	228	24854.9	6.53	-0.463	65.66	unstable	Mitochondrial
CpWRKY164	GWHTAORA059127	ChrB06	229	24847.4	9.47	-0.603	62.66	unstable	Nuclear
CpWRKY120	GWHTAORA042355	ChrB02	216	24279	4.58	-0.489	69.95	stable	Extracellular
CpWRKY010	GWHTAORA003664	ChrA01	237	24229.2	7.71	-0.302	69.79	unstable	Nuclear
CpWRKY130	GWHTAORA044002	ChrB02	226	24015.8	5.98	-0.71	57.17	unstable	Nuclear
CpWRKY118	GWHTAORA041075	ChrB02	231	23724.5	10.24	-0.49	53.42	unstable	Nuclear
CpWRKY159	GWHTAORA055784	ChrB05	218	23686.2	8.71	-0.743	42.71	unstable	Nuclear
CpWRKY071	GWHTAORA027356	ChrA06	218	23622.1	8.71	-0.778	40	unstable	Nuclear
CpWRKY154	GWHTAORA052439	ChrB04	213	23213.7	6.64	-0.566	56.57	unstable	Nuclear
CpWRKY023	GWHTAORA008126	ChrA02	208	22787.6	10.77	-0.766	53.75	unstable	Nuclear
CpWRKY026	GWHTAORA008438	ChrA02	206	22441.2	10.34	-0.789	59.71	unstable	Nuclear
CpWRKY134	GWHTAORA044706	ChrB02	217	21958.2	6.03	-0.488	65.3	unstable	Nuclear
CpWRKY086	GWHTAORA031704	ChrA07	206	20993.2	5.54	-0.507	64.95	unstable	Nuclear
CpWRKY040	GWHTAORA011866	ChrA03	185	19745.4	9.61	-0.449	60.16	unstable	Nuclear
CpWRKY098	GWHTAORA036810	ChrB01	179	18900.7	9.68	-0.319	69.78	unstable	Nuclear
CpWRKY109	GWHTAORA038623	ChrB01	180	18364.6	9.37	-0.333	68.5	unstable	Nuclear
CpWRKY158	GWHTAORA054679	ChrB05	178	18278	9.69	-0.848	44.61	stable	Nuclear
CpWRKY051	GWHTAORA016253	ChrA04	159	17491.6	5.06	-0.484	68.11	unstable	Nuclear
CpWRKY151	GWHTAORA051534	ChrB04	152	16434.3	9.15	-0.762	49.61	unstable	Nuclear
CpWRKY014	GWHTAORA004432	ChrA01	149	15925.7	8.67	-0.729	45.5	unstable	Nuclear
CpWRKY132	GWHTAORA044298	ChrB02	139	15788.5	8.93	-1.139	41.37	unstable	Nuclear
CpWRKY093	GWHTAORA033924	ChrA07	151	15747.7	5.35	-0.157	58.34	unstable	Chloroplast
CpWRKY057	GWHTAORA019070	ChrA04	137	15519.7	11.19	-1.053	52.85	unstable	Nuclear
CpWRKY152	GWHTAORA051566	ChrB04	138	14427.1	9.58	-0.591	56.81	unstable	Nuclear
CpWRKY056	GWHTAORA019050	ChrA04	131	13999.7	10.61	-1.036	41.83	unstable	Nuclear
CpWRKY161	GWHTAORA056384	ChrB05	116	12732.1	9.26	-0.659	51.47	unstable	Nuclear
CpWRKY006	GWHTAORA003327	ChrA01	99	11498.9	6.27	-0.727	59.09	unstable	Nuclear
CpWRKY114	GWHTAORA039160	ChrB01	103	11323.6	7.63	-0.387	51.17	unstable	Extracellular
