# Supplementary material for: Genome-wide identification of WRKY members in elephant grass (Cenchrus purpureus) and its expression profiling under aluminum stress
Source: PeerJ. 2026 Jun 4;14:e21299. doi: 10.7717/peerj.21299 (PMC13242747; doi:10.7717/peerj.21299)
Supplement: Supplemental Information 9 [file peerj-14-21299-s009.xls]

## Sheet: Table S5
Table S5. The structural features of motif 1–10
Name	E-value	Sites	Width	Amino acid sequence	Logo
Motif 1	3.5E-1804	159	15	DGYQWRKYGQKPIKG
Motif 2	9.9E-1111	155	15	PYPRSYYRCTYAKGC
Motif 3	5.9E-1125	142	21	DDPSMLVVTYEGEHNHPSPPA
Motif 4	1.1E-453	150	8	ARKQVZRS
Motif 5	3.1e-274	25	33	EVAALEAELGRVGEENRRLREMLARVTASYNSL
Motif 6	1.4e-228	9	50	ENPRSYYKCTFPSCPVKKKVERSPDGQITEIVYKGKHNHPRPQNTRRKSG
Motif 7	3e-196	9	40	MAGNRTVREPRVVVQTMSDVDILDDGYRWRKYGQKVVKGN
Motif 8	2.9e-170	22	21	CHCSKRRKNRVKKVVCVPAIS
Motif 9	3e-148	18	29	LTETMAAAJTSDPNFTTALAAAISSVMGG
Motif 10	4.7e-129	18	28	GEEDVSAEAPARKARVSVRARSEAPTIS
