# Supplementary material for: Genome-wide identification of WRKY members in elephant grass (Cenchrus purpureus) and its expression profiling under aluminum stress
Source: PeerJ. 2026 Jun 4;14:e21299. doi: 10.7717/peerj.21299 (PMC13242747; doi:10.7717/peerj.21299)
Supplement: Supplemental Information 10 [file peerj-14-21299-s010.xls]

## Sheet: Table S6
Table S6. The positions of motifs 1–10 in the 174 CpWRKYs
Protein name	Motif type	Position	E-value
CpWRKY001	motif 8	103	7.51e-05
CpWRKY001	motif 1	136	6.56e-17
CpWRKY001	motif 2	152	1.25e-14
CpWRKY001	motif 4	170	7.7e-09
CpWRKY001	motif 3	179	2.81e-13
CpWRKY002	motif 1	230	3.32e-17
CpWRKY002	motif 2	246	8.57e-14
CpWRKY002	motif 4	264	1.83e-07
CpWRKY002	motif 3	273	1.33e-13
CpWRKY003	motif 5	3	3.85e-05
CpWRKY003	motif 1	114	6e-16
CpWRKY003	motif 2	130	1.12e-12
CpWRKY003	motif 4	148	2.51e-07
CpWRKY003	motif 3	157	1.54e-15
CpWRKY004	motif 1	50	2.31e-18
CpWRKY004	motif 2	66	3.27e-13
CpWRKY004	motif 4	81	5.78e-06
CpWRKY004	motif 3	90	1.8e-11
CpWRKY004	motif 7	186	3.7e-45
CpWRKY004	motif 2	226	1.6e-12
CpWRKY004	motif 4	241	1.25e-08
CpWRKY004	motif 3	250	4.47e-16
CpWRKY005	motif 1	204	2.87e-17
CpWRKY005	motif 6	220	8.4e-57
CpWRKY005	motif 7	352	3.63e-50
CpWRKY005	motif 2	392	2.53e-13
CpWRKY005	motif 4	407	1.25e-08
CpWRKY005	motif 3	416	2.51e-16
CpWRKY006	motif 1	2	4.84e-16
CpWRKY006	motif 2	18	2.04e-11
CpWRKY006	motif 4	36	5.26e-09
CpWRKY006	motif 3	45	5.21e-13
CpWRKY007	motif 1	101	4.84e-16
CpWRKY007	motif 2	117	2.04e-11
CpWRKY007	motif 4	135	5.26e-09
CpWRKY007	motif 3	144	2.04e-13
CpWRKY008	motif 1	136	5.71e-14
CpWRKY008	motif 2	152	4.87e-12
CpWRKY008	motif 4	170	3.75e-07
CpWRKY008	motif 3	181	9.55e-07
CpWRKY009	motif 8	81	8.32e-05
CpWRKY009	motif 1	127	2.22e-15
CpWRKY009	motif 2	143	4.19e-14
CpWRKY009	motif 4	161	1.83e-07
CpWRKY009	motif 3	170	5.21e-13
CpWRKY010	motif 7	119	8.72e-24
CpWRKY011	motif 5	129	2.01e-27
CpWRKY011	motif 1	330	9.11e-18
CpWRKY011	motif 2	346	4.7e-15
CpWRKY011	motif 4	362	7.53e-11
CpWRKY011	motif 3	371	2.51e-17
CpWRKY011	motif 9	520	1.57e-21
CpWRKY012	motif 1	124	8.21e-16
CpWRKY012	motif 2	140	1.13e-13
CpWRKY012	motif 4	158	1.59e-08
CpWRKY012	motif 3	167	4.71e-13
CpWRKY013	motif 5	103	2.31e-21
CpWRKY013	motif 10	220	1.60e-22
CpWRKY013	motif 1	248	9.11e-18
CpWRKY013	motif 2	264	4.7e-15
CpWRKY013	motif 4	280	7.53e-11
CpWRKY013	motif 3	289	1.87e-16
CpWRKY013	motif 9	442	1.51e-27
CpWRKY014	motif 7	105	1.94e-18
CpWRKY015	motif 8	75	7.77e-05
CpWRKY015	motif 1	98	4.4e-17
CpWRKY015	motif 2	114	1.39e-10
CpWRKY015	motif 4	132	1.23e-06
CpWRKY015	motif 3	146	2.69e-06
CpWRKY016	motif 5	4	2.74e-05
CpWRKY016	motif 1	138	3.98e-18
CpWRKY016	motif 2	154	2.25e-11
CpWRKY016	motif 4	171	7.18e-07
CpWRKY016	motif 3	191	2.26e-09
CpWRKY016	motif 3	225	7.62e-05
CpWRKY017	motif 4	27	5.43e-05
CpWRKY017	motif 1	138	5.39e-16
CpWRKY017	motif 2	154	3.36e-15
CpWRKY017	motif 4	172	2.14e-07
CpWRKY017	motif 3	186	3.01e-12
CpWRKY018	motif 5	95	7.03e-05
CpWRKY018	motif 1	128	4.34e-16
CpWRKY018	motif 2	144	1.02e-11
CpWRKY018	motif 4	162	2.27e-06
CpWRKY018	motif 3	175	2.33e-06
CpWRKY019	motif 1	43	4.27e-15
CpWRKY019	motif 2	59	2.83e-15
CpWRKY019	motif 4	77	2.55e-08
CpWRKY019	motif 3	87	3.46e-14
CpWRKY020	motif 1	142	2.16e-17
CpWRKY020	motif 2	158	1.26e-12
CpWRKY020	motif 4	176	3.79e-08
CpWRKY020	motif 3	190	6.42e-15
CpWRKY021	motif 1	132	1.67e-15
CpWRKY021	motif 2	148	9.85e-14
CpWRKY021	motif 4	166	1.6e-06
CpWRKY021	motif 3	175	1.07e-13
CpWRKY022	motif 1	220	2.31e-18
CpWRKY022	motif 6	236	5.19e-41
CpWRKY022	motif 2	387	1.7e-08
CpWRKY022	motif 4	402	1.25e-08
CpWRKY022	motif 3	411	5.92e-16
CpWRKY023	motif 5	28	8.96e-20
CpWRKY023	motif 1	116	4.84e-16
CpWRKY023	motif 2	132	3.98e-11
CpWRKY023	motif 4	151	3.54e-05
CpWRKY024	motif 5	57	1.38e-20
CpWRKY024	motif 1	181	4.84e-16
CpWRKY024	motif 2	197	7.44e-12
CpWRKY024	motif 4	213	2.23e-08
CpWRKY024	motif 3	222	1.3e-17
CpWRKY024	motif 9	309	6.16e-20
CpWRKY025	motif 1	127	2.87e-17
CpWRKY025	motif 4	150	7.7e-09
CpWRKY025	motif 3	159	3.87e-15
CpWRKY026	motif 1	118	2.87e-17
CpWRKY026	motif 2	134	3.36e-15
CpWRKY026	motif 4	152	1.25e-08
CpWRKY026	motif 3	161	9.81e-12
CpWRKY027	motif 1	119	3.89e-16
CpWRKY027	motif 2	135	6.56e-10
CpWRKY027	motif 4	152	1.12e-08
CpWRKY027	motif 3	161	8.98e-16
CpWRKY028	motif 1	150	0 8.69e-15
CpWRKY028	motif 2	151	6 5.82e-09
CpWRKY028	motif 3	154	3 1.27e-10
CpWRKY029	motif 7	94	2.1e-20
CpWRKY029	motif 2	134	3.12e-14
CpWRKY029	motif 4	149	9.94e-08
CpWRKY029	motif 3	158	4.99e-15
CpWRKY030	motif 7	145	5.01e-19
CpWRKY030	motif 2	185	3.12e-14
CpWRKY030	motif 4	200	9.94e-08
CpWRKY030	motif 3	209	1.35e-15
CpWRKY031	motif 1	149	2.16e-17
CpWRKY031	motif 2	165	1.26e-12
CpWRKY031	motif 4	183	3.79e-08
CpWRKY031	motif 3	196	2.07e-12
CpWRKY032	motif 4	53	6.33e-05
CpWRKY032	motif 1	129	2.16e-17
CpWRKY032	motif 2	145	6.14e-13
CpWRKY032	motif 4	163	1.08e-07
CpWRKY032	motif 3	177	3.4e-15
CpWRKY033	motif 1	42	4.27e-15
CpWRKY033	motif 2	58	2.83e-15
CpWRKY033	motif 4	76	2.55e-08
CpWRKY033	motif 3	86	3.89e-14
CpWRKY034	motif 4	27	5.43e-05
CpWRKY034	motif 1	138	5.39e-16
CpWRKY034	motif 2	154	3.36e-15
CpWRKY034	motif 4	172	2.14e-07
CpWRKY034	motif 3	186	2.5e-12
CpWRKY035	motif 1	101	4.4e-17
CpWRKY035	motif 2	117	1.39e-10
CpWRKY035	motif 4	135	1.23e-06
CpWRKY035	motif 3	149	4.34e-06
CpWRKY036	motif 2	112	1.78e-07
CpWRKY036	motif 4	130	1.08e-07
CpWRKY036	motif 3	142	2.17e-14
CpWRKY037	motif 1	135	3.33e-18
CpWRKY037	motif 2	151	9.07e-15
CpWRKY037	motif 4	169	4.68e-07
CpWRKY037	motif 3	185	2.22e-06
CpWRKY038	motif 4	9	8.59e-05
CpWRKY038	motif 1	122	4.4e-17
CpWRKY038	motif 2	138	2.25e-11
CpWRKY038	motif 4	156	1.08e-07
CpWRKY038	motif 3	166	2.3e-15
CpWRKY039	motif 1	126	2.49e-17
CpWRKY039	motif 2	142	4.7e-15
CpWRKY039	motif 4	160	4.16e-05
CpWRKY039	motif 3	176	1.22e-07
CpWRKY040	motif 2	5	3.15e-12
CpWRKY040	motif 4	20	1.25e-08
CpWRKY040	motif 3	29	2.99e-15
CpWRKY041	motif 1	375	6.00e-16
CpWRKY041	motif 6	391	3.69e-33
CpWRKY042	motif 1	267	6.66e-18
CpWRKY042	motif 2	283	8.57e-14
CpWRKY042	motif 4	298	1.67e-07
CpWRKY042	motif 3	307	1.71e-14
CpWRKY043	motif 8	174	3.52e-06
CpWRKY043	motif 1	224	5.76e-17
CpWRKY043	motif 2	240	1.17e-15
CpWRKY043	motif 4	256	1.25e-08
CpWRKY043	motif 3	265	2.81e-13
CpWRKY044	motif 1	89	1.42e-18
CpWRKY044	motif 6	105	1.13e-54
CpWRKY044	motif 7	222	9.83e-43
CpWRKY044	motif 2	262	1.06e-14
CpWRKY044	motif 4	277	5.3e-08
CpWRKY044	motif 3	286	2.91e-16
CpWRKY045	motif 1	39	1.42e-18
CpWRKY045	motif 6	55	8.99e-55
CpWRKY045	motif 7	172	9.83e-43
CpWRKY045	motif 2	212	1.06e-14
CpWRKY045	motif 4	227	5.3e-08
CpWRKY045	motif 3	236	2.91e-16
CpWRKY046	motif 7	22	3.24e-06
CpWRKY046	motif 1	393	1.12e-14
CpWRKY046	motif 2	409	4.79e-13
CpWRKY046	motif 4	427	7.7e-09
CpWRKY047	motif 8	203	3.69e-23
CpWRKY047	motif 1	232	6.66e-18
CpWRKY047	motif 2	248	1.13e-13
CpWRKY047	motif 4	264	3.7e-10
CpWRKY047	motif 3	273	9.11e-19
CpWRKY048	motif 2	267	9.85e-11
CpWRKY048	motif 4	283	3.7e-10
CpWRKY048	motif 3	292	9.11e-19
CpWRKY049	motif 5	52	6.55e-25
CpWRKY049	motif 1	191	2.16e-17
CpWRKY049	motif 2	207	2.22e-13
CpWRKY049	motif 4	223	2.23e-08
CpWRKY049	motif 3	232	5.56e-17
CpWRKY050	motif 8	158	4.08e-17
CpWRKY050	motif 1	183	5.76e-17
CpWRKY051	motif 1	126	1.87e-17
CpWRKY052	motif 2	1	1.96e-10
CpWRKY052	motif 4	16	1.41e-08
CpWRKY052	motif 3	25	1.61e-09
CpWRKY053	motif 1	158	9.53e-17
CpWRKY053	motif 2	174	4.19e-14
CpWRKY053	motif 4	192	3.92e-09
CpWRKY053	motif 3	201	5.21e-13
CpWRKY054	motif 5	67	2.19e-25
CpWRKY054	motif 10	230	7.05e-24
CpWRKY054	motif 1	258	2.16e-17
CpWRKY054	motif 2	274	2.31e-14
CpWRKY054	motif 4	290	7.53e-11
CpWRKY054	motif 3	299	2.51e-17
CpWRKY054	motif 9	494	1.06e-26
CpWRKY055	motif 8	252	3.69e-23
CpWRKY055	motif 1	281	6.66e-18
CpWRKY055	motif 2	297	1.13e-13
CpWRKY055	motif 4	313	3.7e-10
CpWRKY055	motif 3	322	7.84e-18
CpWRKY056	motif 1	39	1.37e-16
CpWRKY056	motif 2	55	3.21e-10
CpWRKY056	motif 4	70	9.41e-07
CpWRKY056	motif 3	80	3.25e-11
CpWRKY057	motif 1	47	1.37e-16
CpWRKY057	motif 2	63	3.21e-10
CpWRKY057	motif 4	78	3.21e-07
CpWRKY057	motif 3	88	9.3e-11
CpWRKY058	motif 8	363	6.41e-22
CpWRKY058	motif 1	392	5.02e-17
CpWRKY058	motif 2	408	1.13e-13
CpWRKY058	motif 4	424	3.7e-10
CpWRKY058	motif 3	433	1.91e-19
CpWRKY059	motif 1	191	2.78e-16
CpWRKY059	motif 6	207	7.64e-51
CpWRKY059	motif 7	293	1.89e-35
CpWRKY059	motif 2	333	1.85e-11
CpWRKY059	motif 4	348	4.49e-08
CpWRKY059	motif 3	357	4.71e-13
CpWRKY060	motif 8	301	3.72e-19
CpWRKY060	motif 1	330	1.62e-17
CpWRKY061	motif 8	151	4.24e-18
CpWRKY061	motif 1	186	1.05e-17
CpWRKY061	motif 2	202	1.99e-15
CpWRKY061	motif 4	218	2.47e-09
CpWRKY061	motif 3	227	1.3e-17
CpWRKY062	motif 9	135	1.8e-05
CpWRKY062	motif 8	195	2.48e-23
CpWRKY062	motif 1	224	6.66e-18
CpWRKY062	motif 2	240	1.3e-13
CpWRKY062	motif 4	256	1.25e-08
CpWRKY062	motif 3	265	8.24e-15
CpWRKY063	motif 8	196	7.55e-21
CpWRKY063	motif 1	230	1.05e-17
CpWRKY063	motif 2	246	1.99e-15
CpWRKY063	motif 4	262	2.47e-09
CpWRKY063	motif 3	271	8.34e-20
CpWRKY064	motif 8	197	7.55e-21
CpWRKY064	motif 1	228	2.19e-14
CpWRKY064	motif 2	244	1.99e-15
CpWRKY064	motif 4	260	2.47e-09
CpWRKY064	motif 3	269	8.34e-20
CpWRKY065	motif 1	272	2.48e-16
CpWRKY065	motif 6	288	1.4e-39
CpWRKY066	motif 2	36	2.73e-10
CpWRKY066	motif 3	64	6.42e-15
CpWRKY066	motif 4	132	6.02e-05
CpWRKY067	motif 1	80	2.28e-05
CpWRKY067	motif 1	115	1.05e-17
CpWRKY067	motif 2	131	8.85e-13
CpWRKY067	motif 4	149	1.83e-06
CpWRKY067	motif 3	163	2.22e-06
CpWRKY068	motif 10	111	5.03e-05
CpWRKY068	motif 1	162	1.05e-17
CpWRKY068	motif 2	178	2.69e-14
CpWRKY068	motif 4	194	2.05e-10
CpWRKY068	motif 3	203	1.93e-14
CpWRKY069	motif 8	191	6.57e-20
CpWRKY069	motif 1	226	1.05e-17
CpWRKY069	motif 2	242	1.99e-15
CpWRKY069	motif 4	258	2.47e-09
CpWRKY069	motif 3	267	6.23e-19
CpWRKY070	motif 6	43	1.32e-05
CpWRKY070	motif 5	129	1.4e-27
CpWRKY070	motif 10	288	8.95e-24
CpWRKY070	motif 1	316	1.4e-17
CpWRKY070	motif 2	332	7.72e-15
CpWRKY070	motif 4	348	7.53e-11
CpWRKY070	motif 3	357	6.61e-18
CpWRKY070	motif 9	511	1.38e-20
CpWRKY071	motif 1	30	2.16e-17
CpWRKY071	motif 2	46	2.22e-13
CpWRKY071	motif 4	64	2.55e-08
CpWRKY071	motif 3	74	1.71e-12
CpWRKY072	motif 1	124	1.37e-16
CpWRKY072	motif 2	140	1.46e-14
CpWRKY072	motif 4	158	5.4e-07
CpWRKY072	motif 3	167	7.59e-17
CpWRKY072	motif 9	205	6.32e-05
CpWRKY073	motif 1	195	7.87e-18
CpWRKY073	motif 6	211	2.21e-46
CpWRKY073	motif 7	340	2.56e-37
CpWRKY073	motif 2	380	1.3e-13
CpWRKY073	motif 4	395	3.79e-08
CpWRKY073	motif 3	404	2.3e-15
CpWRKY074	motif 8	146	7.8e-19
CpWRKY074	motif 1	186	1.05e-17
CpWRKY074	motif 2	202	1.99e-15
CpWRKY074	motif 4	218	2.47e-09
CpWRKY074	motif 3	227	2.74e-18
CpWRKY075	motif 5	47	8.68e-29
CpWRKY075	motif 1	178	2.16e-17
CpWRKY075	motif 9	275	7.87e-23
CpWRKY076	motif 5	45	1.29e-28
CpWRKY076	motif 1	176	2.16e-17
CpWRKY076	motif 2	192	2.22e-13
CpWRKY076	motif 4	208	2.23e-08
CpWRKY076	motif 3	217	2.14e-17
CpWRKY076	motif 9	286	7.87e-23
CpWRKY077	motif 1	143	2.31e-18
CpWRKY077	motif 2	159	8.57e-14
CpWRKY077	motif 4	174	1.19e-07
CpWRKY077	motif 3	183	1.84e-13
CpWRKY078	motif 7	106	3.18e-25
CpWRKY079	motif 1	221	2.31e-18
CpWRKY079	motif 6	237	2.37e-60
CpWRKY079	motif 1	346	2.8e-05
CpWRKY079	motif 7	361	2.27e-52
CpWRKY079	motif 2	401	2.53e-13
CpWRKY079	motif 4	416	1.25e-08
CpWRKY079	motif 3	425	2.51e-16
CpWRKY080	motif 1	111	3.32e-17
CpWRKY080	motif 2	127	2.82e-12
CpWRKY080	motif 4	145	1.01e-06
CpWRKY080	motif 3	154	1.17e-11
CpWRKY081	motif 5	23	3.66e-06
CpWRKY081	motif 2	115	6.4e-08
CpWRKY081	motif 4	133	1.02e-09
CpWRKY081	motif 3	143	1.17e-11
CpWRKY082	motif 1	115	2.49e-17
CpWRKY082	motif 2	131	4.12e-09
CpWRKY082	motif 4	148	9.02e-08
CpWRKY082	motif 3	156	1.37e-10
CpWRKY083	motif 1	70	9.53e-17
CpWRKY083	motif 2	86	6.94e-13
CpWRKY083	motif 4	104	5.43e-05
CpWRKY083	motif 3	114	3.4e-15
CpWRKY084	motif 1	52	2.31e-18
CpWRKY084	motif 2	68	1.79e-12
CpWRKY084	motif 4	86	3.79e-08
CpWRKY084	motif 3	96	3.46e-14
CpWRKY085	motif 8	61	3.96e-06
CpWRKY085	motif 1	98	5.76e-17
CpWRKY085	motif 2	114	1.99e-15
CpWRKY085	motif 4	130	2.47e-09
CpWRKY085	motif 3	139	5.66e-15
CpWRKY086	motif 7	156	2.42e-22
CpWRKY087	motif 8	51	7.94e-06
CpWRKY087	motif 1	88	3.32e-17
CpWRKY087	motif 2	104	5.56e-15
CpWRKY087	motif 4	120	2.55e-08
CpWRKY087	motif 3	129	3.31e-12
CpWRKY087	motif 1	205	6.75e-05
CpWRKY088	motif 5	7	2.79e-06
CpWRKY088	motif 2	107	9.02e-11
CpWRKY088	motif 4	125	1.56e-07
CpWRKY088	motif 3	134	6.13e-14
CpWRKY089	motif 8	182	1.86e-06
CpWRKY089	motif 1	210	8.44e-17
CpWRKY089	motif 2	226	2.31e-14
CpWRKY089	motif 4	242	1.19e-07
CpWRKY089	motif 3	251	6.86e-14
CpWRKY090	motif 10	91	2.93e-16
CpWRKY090	motif 1	119	1.4e-17
CpWRKY090	motif 2	135	4.19e-14
CpWRKY090	motif 4	151	8.97e-10
CpWRKY090	motif 3	160	2.44e-14
CpWRKY090	motif 9	250	5.67e-08
CpWRKY091	motif 5	123	1.1e-27
CpWRKY091	motif 10	260	4.18e-25
CpWRKY091	motif 1	288	9.11e-18
CpWRKY091	motif 2	304	5.6e-14
CpWRKY091	motif 4	320	7.53e-11
CpWRKY091	motif 3	329	4.23e-19
CpWRKY091	motif 9	467	3.38e-28
CpWRKY092	motif 5	28	2.54e-27
CpWRKY092	motif 4	112	7.02e-05
CpWRKY092	motif 10	196	3.37e-21
CpWRKY092	motif 1	224	1.74e-16
CpWRKY092	motif 2	240	8.57e-14
CpWRKY092	motif 4	256	7.53e-11
CpWRKY092	motif 3	265	1.54e-17
CpWRKY092	motif 9	446	1.05e-25
CpWRKY093	motif 7	107	1.84e-18
CpWRKY094	motif 5	119	8.02e-27
CpWRKY094	motif 10	215	1.44e-20
CpWRKY094	motif 1	243	9.11e-18
CpWRKY094	motif 2	259	3.98e-15
CpWRKY094	motif 4	275	2.13e-05
CpWRKY095	motif 8	246	3.69e-23
CpWRKY095	motif 1	275	6.66e-18
CpWRKY095	motif 2	291	1.13e-13
CpWRKY095	motif 4	307	3.7e-10
CpWRKY095	motif 3	316	2.29e-18
CpWRKY096	motif 1	789	4.56e-06
CpWRKY096	motif 4	821	1.02e-09
CpWRKY096	motif 3	831	1.23e-09
CpWRKY097	motif 1	251	1.37e-15
CpWRKY097	motif 6	267	6.3e-31
CpWRKY097	motif 1	418	6.66e-18
CpWRKY097	motif 2	434	8.57e-14
CpWRKY097	motif 4	449	1.67e-07
CpWRKY097	motif 3	458	1.71e-14
CpWRKY098	motif 2	5	3e-11
CpWRKY098	motif 4	20	1.25e-08
CpWRKY098	motif 3	29	2.99e-15
CpWRKY098	motif 5	135	9.44e-05
CpWRKY099	motif 1	381	6e-16
CpWRKY099	motif 6	397	3.06e-34
CpWRKY100	motif 1	380	6e-16
CpWRKY100	motif 6	396	3.06e-34
CpWRKY101	motif 1	231	3.32e-17
CpWRKY101	motif 2	247	8.57e-14
CpWRKY101	motif 4	265	1.83e-07
CpWRKY101	motif 3	274	3.89e-14
CpWRKY102	motif 9	37	9.74e-05
CpWRKY102	motif 1	112	6.56e-17
CpWRKY102	motif 2	128	1.12e-12
CpWRKY102	motif 4	146	7.69e-07
CpWRKY102	motif 3	155	1.54e-15
CpWRKY103	motif 10	44	1.62e-05
CpWRKY103	motif 1	206	2.31e-18
CpWRKY103	motif 2	222	3.27e-13
CpWRKY103	motif 4	237	5.78e-06
CpWRKY103	motif 3	246	1.8e-11
CpWRKY103	motif 7	345	3.7e-45
CpWRKY103	motif 2	385	8.85e-13
CpWRKY103	motif 4	400	1.25e-08
CpWRKY103	motif 3	409	4.47e-16
CpWRKY104	motif 1	219	2.87e-17
CpWRKY104	motif 6	235	6.38e-55
CpWRKY104	motif 7	368	4.09e-49
CpWRKY104	motif 2	408	2.53e-13
CpWRKY104	motif 4	423	1.25e-08
CpWRKY104	motif 3	432	5.15e-16
CpWRKY105	motif 1	97	1.84e-15
CpWRKY105	motif 2	113	2.04e-11
CpWRKY105	motif 4	131	5.26e-09
CpWRKY105	motif 3	140	2.04e-13
CpWRKY105	motif 9	186	5.41e-05
CpWRKY106	motif 1	132	5.71e-14
CpWRKY106	motif 2	148	4.87e-12
CpWRKY106	motif 4	166	3.75e-07
CpWRKY106	motif 3	177	1.23e-06
CpWRKY107	motif 1	123	2.22e-15
CpWRKY107	motif 2	139	8.57e-14
CpWRKY107	motif 4	157	1.59e-08
CpWRKY107	motif 3	166	4.71e-13
CpWRKY108	motif 7	115	8.72e-24
CpWRKY109	motif 7	122	8.72e-24
CpWRKY110	motif 5	74	5.04e-29
CpWRKY110	motif 10	259	1.39e-24
CpWRKY110	motif 1	287	9.11e-18
CpWRKY110	motif 2	303	4.7e-15
CpWRKY110	motif 4	319	7.53e-11
CpWRKY110	motif 3	328	2.51e-17
CpWRKY110	motif 9	478	8.88e-06
CpWRKY111	motif 5	131	5.04e-29
CpWRKY111	motif 10	311	1.78e-22
CpWRKY111	motif 1	367	9.11e-18
CpWRKY111	motif 2	383	2.25e-12
CpWRKY111	motif 2	500	6.92e-05
CpWRKY111	motif 9	541	1.7e-22
CpWRKY112	motif 1	128	8.21e-16
CpWRKY112	motif 2	144	3.12e-14
CpWRKY112	motif 4	162	1.59e-08
CpWRKY112	motif 3	171	1.39e-11
CpWRKY113	motif 1	0 33	1.42e-05
CpWRKY113	motif 8	151	1.91e-07
CpWRKY113	motif 1	178	1.05e-17
CpWRKY113	motif 2	194	7.84e-13
CpWRKY113	motif 4	210	1.19e-07
CpWRKY113	motif 3	219	1.71e-12
CpWRKY114	motif 2	18	8.27e-10
CpWRKY114	motif 4	33	3.48e-07
CpWRKY114	motif 3	42	2.3e-15
CpWRKY115	motif 5	119	4.03e-24
CpWRKY115	motif 10	235	1.60e-22
CpWRKY115	motif 1	263	9.11e-18
CpWRKY115	motif 2	279	4.7e-15
CpWRKY115	motif 4	295	7.53e-11
CpWRKY115	motif 3	304	1.87e-16
CpWRKY115	motif 9	453	1.51e-27
CpWRKY116	motif 1	42	4.27e-15
CpWRKY116	motif 2	58	2.83e-15
CpWRKY116	motif 4	76	2.55e-08
CpWRKY116	motif 3	86	9.58e-14
CpWRKY117	motif 5	35	2.54e-27
CpWRKY117	motif 4	124	7.02e-05
CpWRKY117	motif 10	209	1.08e-21
CpWRKY117	motif 1	237	1.74e-16
CpWRKY117	motif 2	253	8.57e-14
CpWRKY117	motif 4	269	7.53e-11
CpWRKY117	motif 3	278	1.54e-17
CpWRKY117	motif 9	456	1.05e-25
CpWRKY118	motif 7	171	6.13e-29
CpWRKY119	motif 5	122	9.78e-28
CpWRKY119	motif 10	260	4.18e-25
CpWRKY119	motif 1	288	9.11e-18
CpWRKY119	motif 2	304	5.6e-14
CpWRKY119	motif 4	320	7.53e-11
CpWRKY119	motif 3	329	4.23e-19
CpWRKY119	motif 9	492	3.38e-28
CpWRKY120	motif 1	24	4.4e-17
CpWRKY120	motif 2	40	2.25e-11
CpWRKY120	motif 4	58	1.08e-07
CpWRKY120	motif 3	68	8.24e-15
CpWRKY121	motif 1	135	3.33e-18
CpWRKY121	motif 2	151	3.36e-15
CpWRKY121	motif 4	169	4.68e-07
CpWRKY121	motif 3	187	1.17e-06
CpWRKY122	motif 1	128	4.4e-17
CpWRKY122	motif 2	144	7.55e-11
CpWRKY122	motif 4	162	1.08e-07
CpWRKY122	motif 3	173	8.98e-16
CpWRKY123	motif 1	87	4.4e-17
CpWRKY123	motif 2	103	1.39e-10
CpWRKY123	motif 4	121	1.23e-06
CpWRKY123	motif 3	135	7.8e-07
CpWRKY124	motif 4	27	5.43e-05
CpWRKY124	motif 1	138	5.39e-16
CpWRKY124	motif 2	154	1.4e-15
CpWRKY124	motif 4	172	1.83e-07
CpWRKY124	motif 3	186	1.96e-11
CpWRKY125	motif 5	95	3.11e-05
CpWRKY125	motif 1	128	1.08e-16
CpWRKY125	motif 2	144	1.02e-11
CpWRKY125	motif 4	162	1.83e-07
CpWRKY125	motif 3	175	2.77e-05
CpWRKY126	motif 1	42	4.27e-15
CpWRKY126	motif 2	58	2.83e-15
CpWRKY126	motif 4	76	2.55e-08
CpWRKY126	motif 3	86	9.58e-14
CpWRKY127	motif 4	58	6.33e-05
CpWRKY127	motif 1	129	2.16e-17
CpWRKY127	motif 2	145	2.01e-12
CpWRKY127	motif 4	163	3.18e-08
CpWRKY127	motif 3	175	4.36e-14
CpWRKY128	motif 1	143	2.16e-17
CpWRKY128	motif 2	159	3.15e-12
CpWRKY128	motif 4	177	3.18e-08
CpWRKY128	motif 3	189	8.24e-15
CpWRKY129	motif 10	115	9.01e-16
CpWRKY129	motif 1	143	1.4e-17
CpWRKY129	motif 2	159	4.19e-14
CpWRKY129	motif 4	175	8.97e-10
CpWRKY129	motif 3	184	2.44e-14
CpWRKY130	motif 8	18	1.86e-06
CpWRKY130	motif 1	46	8.44e-17
CpWRKY130	motif 2	62	2.31e-14
CpWRKY130	motif 4	78	1.19e-07
CpWRKY130	motif 3	87	6.86e-14
CpWRKY131	motif 5	7	1.24e-05
CpWRKY131	motif 1	139	8.21e-16
CpWRKY131	motif 2	155	2.69e-14
CpWRKY131	motif 4	173	1.56e-07
CpWRKY131	motif 3	182	6.13e-14
CpWRKY132	motif 2	47	5.5e-05
CpWRKY132	motif 2	71	3.11e-09
CpWRKY132	motif 4	86	3.48e-07
CpWRKY132	motif 3	95	1.05e-14
CpWRKY133	motif 8	54	7.94e-06
CpWRKY133	motif 1	91	3.32e-17
CpWRKY133	motif 2	107	5.56e-15
CpWRKY133	motif 4	123	2.55e-08
CpWRKY133	motif 3	132	3.31e-12
CpWRKY133	motif 1	209	6.75e-05
CpWRKY134	motif 7	162	1.05e-22
CpWRKY135	motif 8	62	1.51e-05
CpWRKY135	motif 1	99	5.76e-17
CpWRKY135	motif 2	115	1.99e-15
CpWRKY135	motif 4	131	2.47e-09
CpWRKY135	motif 3	140	2.17e-14
CpWRKY136	motif 1	52	2.31e-18
CpWRKY136	motif 2	68	1.79e-12
CpWRKY136	motif 4	86	3.79e-08
CpWRKY136	motif 3	96	1.33e-13
CpWRKY137	motif 1	70	9.53e-17
CpWRKY137	motif 2	86	6.94e-13
CpWRKY137	motif 4	104	5.43e-05
CpWRKY137	motif 3	114	3.4e-15
CpWRKY138	motif 2	130	1.59e-08
CpWRKY138	motif 4	146	9.02e-08
CpWRKY138	motif 3	160	2.75e-12
CpWRKY139	motif 4	101	9.98e-05
CpWRKY139	motif 1	113	3.32e-17
CpWRKY139	motif 2	129	2.82e-12
CpWRKY139	motif 4	147	1.01e-06
CpWRKY139	motif 3	156	2.33e-11
CpWRKY140	motif 1	251	2.31e-18
CpWRKY140	motif 6	267	2.37e-60
CpWRKY140	motif 1	376	2.8e-05
CpWRKY140	motif 7	391	2.27e-52
CpWRKY140	motif 2	431	2.53e-13
CpWRKY140	motif 4	446	1.25e-08
CpWRKY140	motif 3	455	2.51e-16
CpWRKY141	motif 1	32	1.87e-17
CpWRKY141	motif 2	48	8.57e-14
CpWRKY141	motif 4	63	1.19e-07
CpWRKY141	motif 3	72	1.84e-13
CpWRKY142	motif 1	106	3.89e-16
CpWRKY142	motif 2	122	1.24e-11
CpWRKY142	motif 4	138	1.12e-08
CpWRKY142	motif 3	147	4.89e-14
CpWRKY143	motif 5	53	2.02e-20
CpWRKY143	motif 1	180	4.84e-16
CpWRKY143	motif 2	196	7.44e-12
CpWRKY143	motif 3	217	1.3e-17
CpWRKY143	motif 9	304	4.44e-20
CpWRKY144	motif 1	129	2.31e-18
CpWRKY144	motif 6	145	6.08e-39
CpWRKY145	motif 1	88	1.67e-15
CpWRKY145	motif 2	104	9.85e-14
CpWRKY145	motif 4	122	1.6e-06
CpWRKY145	motif 3	131	1.07e-13
CpWRKY146	motif 8	149	7.18e-17
CpWRKY146	motif 1	184	1.05e-17
CpWRKY146	motif 2	200	1.99e-15
CpWRKY146	motif 4	216	2.47e-09
CpWRKY146	motif 3	225	1.3e-17
CpWRKY147	motif 8	304	3.72e-19
CpWRKY147	motif 1	333	1.62e-17
CpWRKY147	motif 2	349	6.67e-16
CpWRKY147	motif 4	365	3.7e-10
CpWRKY147	motif 3	374	1.19e-14
CpWRKY148	motif 1	195	2.78e-16
CpWRKY148	motif 6	211	6.93e-51
CpWRKY148	motif 7	304	2.62e-34
CpWRKY148	motif 2	344	1.85e-11
CpWRKY148	motif 4	359	4.49e-08
CpWRKY148	motif 3	368	4.71e-13
CpWRKY149	motif 8	304	6.41e-22
CpWRKY149	motif 1	333	5.02e-17
CpWRKY149	motif 2	349	1.13e-13
CpWRKY149	motif 4	365	3.7e-10
CpWRKY149	motif 3	374	1.91e-19
CpWRKY150	motif 4	235	3.7e-10
CpWRKY150	motif 3	244	1.91e-19
CpWRKY151	motif 1	59	3.32e-17
CpWRKY151	motif 2	75	5.19e-10
CpWRKY151	motif 4	90	3.21e-07
CpWRKY151	motif 3	100	6.01e-09
CpWRKY152	motif 1	48	3.32e-17
CpWRKY152	motif 2	64	3.21e-10
CpWRKY152	motif 4	79	8.27e-08
CpWRKY152	motif 3	89	9.3e-11
CpWRKY153	motif 8	253	5.02e-16
CpWRKY153	motif 1	282	6.66e-18
CpWRKY153	motif 2	298	1.13e-13
CpWRKY153	motif 4	314	3.7e-10
CpWRKY153	motif 3	323	6.23e-19
CpWRKY154	motif 2	55	1.12e-11
CpWRKY154	motif 4	73	1.56e-07
CpWRKY154	motif 3	82	5.77e-13
CpWRKY155	motif 8	144	7.8e-19
CpWRKY155	motif 1	184	1.05e-17
CpWRKY155	motif 2	200	1.99e-15
CpWRKY155	motif 4	216	2.47e-09
CpWRKY155	motif 3	225	2.74e-18
CpWRKY156	motif 1	128	9.53e-17
CpWRKY156	motif 2	144	4.19e-14
CpWRKY156	motif 4	162	3.92e-09
CpWRKY156	motif 3	171	5.21e-13
CpWRKY157	motif 5	74	2.42e-26
CpWRKY157	motif 10	236	7.05e-24
CpWRKY157	motif 1	264	2.16e-17
CpWRKY157	motif 2	280	2.31e-14
CpWRKY157	motif 4	296	7.53e-11
CpWRKY157	motif 3	305	2.51e-17
CpWRKY157	motif 9	502	1.74e-27
CpWRKY158	motif 1	50	2.31e-18
CpWRKY158	motif 2	66	1.02e-11
CpWRKY158	motif 4	81	2.82e-08
CpWRKY158	motif 3	90	1.8e-11
CpWRKY159	motif 1	30	2.16e-17
CpWRKY159	motif 2	46	2.22e-13
CpWRKY159	motif 4	64	2.55e-08
CpWRKY159	motif 3	74	1.71e-12
CpWRKY160	motif 1	127	1.37e-16
CpWRKY160	motif 2	143	1.46e-14
CpWRKY160	motif 4	161	5.4e-07
CpWRKY160	motif 3	170	3.4e-15
CpWRKY160	motif 9	208	5.76e-05
CpWRKY161	motif 2	18	8.92e-10
CpWRKY161	motif 4	33	3.79e-08
CpWRKY161	motif 3	42	2.3e-15
CpWRKY162	motif 5	116	7.86e-30
CpWRKY162	motif 1	251	2.16e-17
CpWRKY162	motif 2	267	2.22e-13
CpWRKY162	motif 4	283	2.23e-08
CpWRKY162	motif 3	292	2.14e-17
CpWRKY162	motif 9	362	7.87e-23
CpWRKY163	motif 5	52	6.55e-25
CpWRKY163	motif 1	188	2.16e-17
CpWRKY163	motif 2	204	2.22e-13
CpWRKY163	motif 4	220	2.23e-08
CpWRKY163	motif 3	229	5.56e-17
CpWRKY164	motif 8	153	4.08e-17
CpWRKY164	motif 1	178	5.76e-17
CpWRKY165	motif 8	177	6.57e-20
CpWRKY165	motif 1	213	1.05e-17
CpWRKY165	motif 2	229	1.99e-15
CpWRKY165	motif 4	245	2.47e-09
CpWRKY165	motif 3	254	6.23e-19
CpWRKY165	motif 9	324	3.04e-05
CpWRKY166	motif 6	50	1.48e-05
CpWRKY166	motif 5	135	1.4e-27
CpWRKY166	motif 10	293	8.95e-24
CpWRKY166	motif 1	321	1.4e-17
CpWRKY166	motif 2	337	7.72e-15
CpWRKY166	motif 4	353	7.53e-11
CpWRKY166	motif 3	362	6.61e-18
CpWRKY166	motif 9	516	1.38e-20
CpWRKY167	motif 5	45	1.4e-27
CpWRKY167	motif 10	209	5.54e-24
CpWRKY167	motif 1	237	1.4e-17
CpWRKY167	motif 2	253	7.72e-15
CpWRKY167	motif 4	269	7.53e-11
CpWRKY167	motif 3	278	6.61e-18
CpWRKY168	motif 8	194	7.55e-21
CpWRKY168	motif 1	228	1.05e-17
CpWRKY168	motif 2	244	1.99e-15
CpWRKY168	motif 4	260	2.47e-09
CpWRKY168	motif 3	269	8.34e-20
CpWRKY168	motif 9	335	5.58e-05
CpWRKY169	motif 8	175	1.86e-14
CpWRKY169	motif 1	209	1.05e-17
CpWRKY169	motif 2	225	1.99e-15
CpWRKY169	motif 4	241	2.47e-09
CpWRKY169	motif 3	250	8.34e-20
CpWRKY169	motif 9	316	5.58e-05
CpWRKY170	motif 9	129	1.8e-05
CpWRKY170	motif 8	189	2.48e-23
CpWRKY170	motif 1	218	6.66e-18
CpWRKY171	motif 5	64	1.1e-27
CpWRKY171	motif 10	203	4.18e-25
CpWRKY171	motif 1	231	9.11e-18
CpWRKY171	motif 2	247	5.6e-14
CpWRKY171	motif 4	263	7.53e-11
CpWRKY171	motif 3	272	4.23e-19
CpWRKY171	motif 9	410	3.38e-28
CpWRKY172	motif 1	132	2.87e-17
CpWRKY172	motif 2	148	4.19e-14
CpWRKY172	motif 4	166	7.7e-09
CpWRKY172	motif 3	175	5.66e-15
CpWRKY172	motif 5	196	3.3e-05
CpWRKY173	motif 8	96	2.91e-05
CpWRKY173	motif 1	124	2.87e-17
CpWRKY173	motif 2	140	3.36e-15
CpWRKY173	motif 4	158	1.25e-08
CpWRKY173	motif 3	167	4.9e-11
CpWRKY174	motif 5	37	2.81e-28
CpWRKY174	motif 10	222	1.39e-24
CpWRKY174	motif 1	250	9.11e-18
CpWRKY174	motif 2	266	4.7e-15
CpWRKY174	motif 4	282	7.53e-11
CpWRKY174	motif 3	291	2.51e-17
