# Supplementary material for: Genome-wide identification of WRKY members in elephant grass (Cenchrus purpureus) and its expression profiling under aluminum stress
Source: PeerJ. 2026 Jun 4;14:e21299. doi: 10.7717/peerj.21299 (PMC13242747; doi:10.7717/peerj.21299)
Supplement: Supplemental Information 11 [file peerj-14-21299-s011.xls]

## Sheet: Table S7
Table S7. The sequence positions of the main domains of the 174 CpWRKY members
Protein name	Domain type	Start	End
CpWRKY001	WRKY DNA -binding domain	136	195
CpWRKY002	Coil	48	68
CpWRKY002	WRKY DNA -binding domain	230	289
CpWRKY003	WRKY DNA -binding domain	114	173
CpWRKY004	WRKY DNA -binding domain	210	267
CpWRKY004	WRKY DNA -binding domain	50	107
CpWRKY005	WRKY DNA -binding domain	204	260
CpWRKY005	WRKY DNA -binding domain	376	433
CpWRKY006	WRKY DNA -binding domain	2	60
CpWRKY007	WRKY DNA -binding domain	101	159
CpWRKY008	WRKY DNA -binding domain	136	198
CpWRKY009	WRKY DNA -binding domain	127	186
CpWRKY010	WRKY DNA -binding domain	143	163
CpWRKY011	WRKY DNA -binding domain	331	388
CpWRKY011	Coil	124	158
CpWRKY012	WRKY DNA -binding domain	124	183
CpWRKY013	WRKY DNA -binding domain	249	306
CpWRKY014	WRKY DNA -binding domain	129	149
CpWRKY015	WRKY DNA -binding domain	99	162
CpWRKY016	WRKY DNA -binding domain	139	208
CpWRKY017	WRKY DNA -binding domain	139	203
CpWRKY018	WRKY DNA -binding domain	129	192
CpWRKY019	WRKY DNA -binding domain	43	103
CpWRKY020	WRKY DNA -binding domain	142	206
CpWRKY021	WRKY DNA -binding domain	132	191
CpWRKY022	WRKY DNA -binding domain	389	428
CpWRKY022	WRKY DNA -binding domain	220	276
CpWRKY023	WRKY DNA -binding domain	116	152
CpWRKY023	Coil	30	50
CpWRKY024	Coil	59	79
CpWRKY024	SignalP-TM	1	28
CpWRKY024	WRKY DNA -binding domain	181	239
CpWRKY025	WRKY DNA -binding domain	127	175
CpWRKY026	WRKY DNA -binding domain	118	177
CpWRKY027	WRKY DNA -binding domain	119	178
CpWRKY028	WRKY DNA -binding domain	1500	1560
CpWRKY028	NB-ARC domain	721	905
CpWRKY029	WRKY DNA -binding domain	118	174
CpWRKY030	WRKY DNA -binding domain	169	225
CpWRKY031	WRKY DNA -binding domain	149	212
CpWRKY032	WRKY DNA -binding domain	129	193
CpWRKY033	WRKY DNA -binding domain	42	102
CpWRKY034	WRKY DNA -binding domain	139	203
CpWRKY035	WRKY DNA -binding domain	102	165
CpWRKY036	WRKY DNA -binding domain	114	159
CpWRKY037	WRKY DNA -binding domain	136	201
CpWRKY038	WRKY DNA -binding domain	122	183
CpWRKY039	WRKY DNA -binding domain	127	192
CpWRKY040	WRKY DNA -binding domain	7	46
CpWRKY041	WRKY DNA -binding domain	376	431
CpWRKY042	WRKY DNA -binding domain	268	324
CpWRKY043	WRKY DNA -binding domain	225	282
CpWRKY044	WRKY DNA -binding domain	89	145
CpWRKY044	WRKY DNA -binding domain	246	303
CpWRKY045	WRKY DNA -binding domain	39	95
CpWRKY045	WRKY DNA -binding domain	196	253
CpWRKY046	WRKY DNA -binding domain	394	452
CpWRKY046	Protein kinase domain	40	324
CpWRKY046	Coil	328	348
CpWRKY047	WRKY DNA -binding domain	233	289
CpWRKY048	WRKY DNA -binding domain	269	308
CpWRKY049	WRKY DNA -binding domain	191	248
CpWRKY049	Coil	54	74
CpWRKY050	WRKY DNA -binding domain	184	204
CpWRKY051	WRKY DNA -binding domain	126	150
CpWRKY052	WRKY DNA -binding domain	5	41
CpWRKY053	WRKY DNA -binding domain	158	218
CpWRKY054	Coil	62	89
CpWRKY054	WRKY DNA -binding domain	258	316
CpWRKY055	WRKY DNA -binding domain	282	338
CpWRKY056	WRKY DNA -binding domain	39	96
CpWRKY057	WRKY DNA -binding domain	47	104
CpWRKY058	WRKY DNA -binding domain	393	450
CpWRKY059	WRKY DNA -binding domain	317	374
CpWRKY059	WRKY DNA -binding domain	191	247
CpWRKY060	WRKY DNA -binding domain	331	350
CpWRKY061	WRKY DNA -binding domain	187	244
CpWRKY062	WRKY DNA -binding domain	225	281
CpWRKY063	WRKY DNA -binding domain	231	288
CpWRKY064	WRKY DNA -binding domain	232	286
CpWRKY065	WRKY DNA -binding domain	272	328
CpWRKY066	WRKY DNA -binding domain	38	81
CpWRKY067	WRKY DNA -binding domain	115	180
CpWRKY068	WRKY DNA -binding domain	163	220
CpWRKY069	WRKY DNA -binding domain	227	284
CpWRKY070	WRKY DNA -binding domain	316	374
CpWRKY070	Coil	124	158
CpWRKY071	WRKY DNA -binding domain	30	91
CpWRKY072	WRKY DNA -binding domain	124	183
CpWRKY073	WRKY DNA -binding domain	364	421
CpWRKY073	WRKY DNA -binding domain	195	251
CpWRKY074	WRKY DNA -binding domain	187	244
CpWRKY075	Coil	49	69
CpWRKY075	WRKY DNA -binding domain	179	200
CpWRKY075	Region of a membrane-bound protein predicted to be embedded in the membrane.	15	37
CpWRKY076	WRKY DNA -binding domain	177	233
CpWRKY076	Coil	40	67
CpWRKY077	WRKY DNA -binding domain	144	199
CpWRKY078	Region of a membrane-bound protein predicted to be embedded in the membrane.	491	510
CpWRKY078	WRKY DNA -binding domain	130	150
CpWRKY078	Region of a membrane-bound protein predicted to be embedded in the membrane.	520	539
CpWRKY078	Region of a membrane-bound protein predicted to be embedded in the membrane.	438	457
CpWRKY079	WRKY DNA -binding domain	385	442
CpWRKY079	WRKY DNA -binding domain	221	276
CpWRKY080	WRKY DNA -binding domain	112	170
CpWRKY081	WRKY DNA -binding domain	119	160
CpWRKY082	Region of a membrane-bound protein predicted to be embedded in the membrane.	327	349
CpWRKY082	WRKY DNA -binding domain	115	173
CpWRKY083	WRKY DNA -binding domain	71	130
CpWRKY084	WRKY DNA -binding domain	52	113
CpWRKY085	WRKY DNA -binding domain	99	156
CpWRKY086	WRKY DNA -binding domain	180	200
CpWRKY087	WRKY DNA -binding domain	89	145
CpWRKY088	Coil	16	36
CpWRKY088	WRKY DNA -binding domain	109	150
CpWRKY089	WRKY DNA -binding domain	211	268
CpWRKY090	WRKY DNA -binding domain	119	177
CpWRKY091	WRKY DNA -binding domain	289	346
CpWRKY091	Coil	118	152
CpWRKY092	Coil	23	50
CpWRKY092	WRKY DNA -binding domain	225	282
CpWRKY093	WRKY DNA -binding domain	131	151
CpWRKY094	Coil	114	141
CpWRKY094	WRKY DNA -binding domain	244	281
CpWRKY095	WRKY DNA -binding domain	276	332
CpWRKY096	NB-ARC domain	103	255
CpWRKY096	WRKY DNA -binding domain	790	848
CpWRKY096	Rx N-terminal domain	9	83
CpWRKY097	WRKY DNA -binding domain	419	475
CpWRKY097	WRKY DNA -binding domain	252	307
CpWRKY098	WRKY DNA -binding domain	9	46
CpWRKY099	WRKY DNA -binding domain	382	437
CpWRKY100	WRKY DNA -binding domain	381	436
CpWRKY101	Coil	50	70
CpWRKY101	WRKY DNA -binding domain	231	290
CpWRKY102	WRKY DNA -binding domain	112	171
CpWRKY103	WRKY DNA -binding domain	206	263
CpWRKY103	WRKY DNA -binding domain	369	426
CpWRKY104	SignalP-TM	1	37
CpWRKY104	WRKY DNA -binding domain	392	449
CpWRKY104	WRKY DNA -binding domain	219	275
CpWRKY105	WRKY DNA -binding domain	97	155
CpWRKY106	WRKY DNA -binding domain	132	194
CpWRKY107	WRKY DNA -binding domain	123	182
CpWRKY108	WRKY DNA -binding domain	139	159
CpWRKY109	WRKY DNA -binding domain	146	166
CpWRKY110	WRKY DNA -binding domain	288	345
CpWRKY110	Coil	69	103
CpWRKY111	Coil	126	160
CpWRKY111	WRKY DNA -binding domain	368	405
CpWRKY112	WRKY DNA -binding domain	128	187
CpWRKY113	WRKY DNA -binding domain	179	235
CpWRKY114	WRKY DNA -binding domain	17	58
CpWRKY115	Coil	121	148
CpWRKY115	WRKY DNA -binding domain	264	321
CpWRKY116	WRKY DNA -binding domain	42	102
CpWRKY117	Coil	30	57
CpWRKY117	WRKY DNA -binding domain	238	295
CpWRKY118	SignalP-TM	1	24
CpWRKY118	WRKY DNA -binding domain	195	216
CpWRKY119	WRKY DNA -binding domain	289	346
CpWRKY119	Coil	131	151
CpWRKY120	WRKY DNA -binding domain	24	85
CpWRKY121	WRKY DNA -binding domain	136	203
CpWRKY122	WRKY DNA -binding domain	128	190
CpWRKY123	WRKY DNA -binding domain	88	151
CpWRKY124	WRKY DNA -binding domain	139	203
CpWRKY125	WRKY DNA -binding domain	129	192
CpWRKY126	WRKY DNA -binding domain	42	102
CpWRKY127	WRKY DNA -binding domain	129	192
CpWRKY128	WRKY DNA -binding domain	143	205
CpWRKY129	WRKY DNA -binding domain	143	201
CpWRKY130	WRKY DNA -binding domain	47	104
CpWRKY131	WRKY DNA -binding domain	139	198
CpWRKY131	Coil	16	36
CpWRKY132	WRKY DNA -binding domain	72	111
CpWRKY133	WRKY DNA -binding domain	92	148
CpWRKY134	WRKY DNA -binding domain	186	206
CpWRKY135	WRKY DNA -binding domain	100	157
CpWRKY136	WRKY DNA -binding domain	52	112
CpWRKY137	WRKY DNA -binding domain	71	130
CpWRKY138	WRKY DNA -binding domain	131	177
CpWRKY139	WRKY DNA -binding domain	114	172
CpWRKY140	WRKY DNA -binding domain	251	306
CpWRKY140	WRKY DNA -binding domain	415	472
CpWRKY141	WRKY DNA -binding domain	33	88
CpWRKY142	WRKY DNA -binding domain	106	164
CpWRKY143	WRKY DNA -binding domain	180	234
CpWRKY143	Coil	55	75
CpWRKY143	SignalP-TM	1	30
CpWRKY144	WRKY DNA -binding domain	129	185
CpWRKY145	WRKY DNA -binding domain	88	147
CpWRKY146	WRKY DNA -binding domain	185	242
CpWRKY147	WRKY DNA -binding domain	334	390
CpWRKY148	WRKY DNA -binding domain	195	251
CpWRKY148	WRKY DNA -binding domain	328	385
CpWRKY149	WRKY DNA -binding domain	334	391
CpWRKY150	WRKY DNA -binding domain	232	261
CpWRKY151	WRKY DNA -binding domain	59	116
CpWRKY152	WRKY DNA -binding domain	48	105
CpWRKY153	WRKY DNA -binding domain	283	340
CpWRKY154	WRKY DNA -binding domain	55	98
CpWRKY155	WRKY DNA -binding domain	185	242
CpWRKY156	WRKY DNA -binding domain	128	188
CpWRKY157	Coil	69	96
CpWRKY157	WRKY DNA -binding domain	264	322
CpWRKY158	WRKY DNA -binding domain	50	107
CpWRKY159	WRKY DNA -binding domain	30	91
CpWRKY160	WRKY DNA -binding domain	127	186
CpWRKY161	WRKY DNA -binding domain	20	59
CpWRKY162	Coil	111	138
CpWRKY162	WRKY DNA -binding domain	252	308
CpWRKY163	Coil	54	74
CpWRKY163	WRKY DNA -binding domain	188	245
CpWRKY164	WRKY DNA -binding domain	179	199
CpWRKY165	WRKY DNA -binding domain	214	271
CpWRKY166	WRKY DNA -binding domain	321	379
CpWRKY166	Coil	130	164
CpWRKY167	Coil	40	74
CpWRKY167	WRKY DNA -binding domain	237	295
CpWRKY168	WRKY DNA -binding domain	229	286
CpWRKY169	WRKY DNA -binding domain	210	267
CpWRKY170	WRKY DNA -binding domain	219	238
CpWRKY171	Coil	59	93
CpWRKY171	WRKY DNA -binding domain	232	289
CpWRKY172	WRKY DNA -binding domain	132	191
CpWRKY173	WRKY DNA -binding domain	124	183
CpWRKY174	WRKY DNA -binding domain	251	308
CpWRKY174	Coil	32	66
