# Supplementary material for: Genome-wide identification of WRKY members in elephant grass (Cenchrus purpureus) and its expression profiling under aluminum stress
Source: PeerJ. 2026 Jun 4;14:e21299. doi: 10.7717/peerj.21299 (PMC13242747; doi:10.7717/peerj.21299)
Supplement: Supplemental Information 12 [file peerj-14-21299-s012.xls]

## Sheet: Table S8
Table S8. The secondary structure of 21 CpWRKY proteins
Protein name	Subgroups	α-helix(%)	Extended strand(%)	β- turn(%)	Random coil(%)
CpWRKY079	Group I	0.0471	0.0707	0	0.8822
CpWRKY005	Group I	0.0471	0.0743	0	0.8841
CpWRKY004	Group I	0.0507	0.0866	0	0.8627
CpWRKY051	Group II c	0.0692	0.0755	0	0.8553
CpWRKY029	Group II c	0.0917	0.0459	0	0.8624
CpWRKY030	Group II c	0.0989	0.0428	0.0214	0.8369
CpWRKY164	Group II e	0.1441	0.0524	0.0131	0.7904
CpWRKY153	Group II d	0.1662	0.0516	0.0143	0.7679
CpWRKY055	Group II d	0.1695	0.046	0	0.7845
CpWRKY155	Group II e	0.1696	0.0608	0.0278	0.7418
CpWRKY091	Group II b	0.2081	0.081	0	0.7109
CpWRKY043	Group II d	0.2098	0.0594	0	0.7308
CpWRKY115	Group II b	0.2654	0.0804	0	0.6542
CpWRKY013	Group II b	0.2681	0.0894	0	0.6426
CpWRKY024	Group II a	0.2684	0.0826	0.0236	0.6254
CpWRKY101	Group III	0.2729	0.0471	0	0.68
CpWRKY076	Group II a	0.2773	0.0748	0.0249	0.6231
CpWRKY143	Group II a	0.2814	0.0988	0.0299	0.5898
CpWRKY142	Group III	0.3052	0.1205	0	0.5743
CpWRKY027	Group III	0.3145	0.1368	0.0425	0.5063
CpWRKY028	Group II e	0.5225	0.0693	0.0194	0.3889
