# Supplementary material for: Genome-wide identification of WRKY members in elephant grass (Cenchrus purpureus) and its expression profiling under aluminum stress
Source: PeerJ. 2026 Jun 4;14:e21299. doi: 10.7717/peerj.21299 (PMC13242747; doi:10.7717/peerj.21299)
Supplement: Supplemental Information 13 [file peerj-14-21299-s013.xls]

## Sheet: Table S9
Table S9. List of the Ka, Ks, and Ka/Ks in CpWRKY segmental duplication gene pairs
Cp gene 1	Cp gene 2	Ka	Ks	Ka/Ks	Collinearity type
CpWRKY002	CpWRKY009	0.681776	1.32061	0.51626	segmental duplication
CpWRKY002	CpWRKY015	0.765885	1.17192	0.653531	segmental duplication
CpWRKY002	CpWRKY101	0.0207607	0.107296	0.193491	segmental duplication
CpWRKY002	CpWRKY123	0.67437	1.1766	0.573151	segmental duplication
CpWRKY003	CpWRKY006	0.486003	0.988099	0.491857	segmental duplication
CpWRKY003	CpWRKY102	0.0277765	0.0835854	0.332313	segmental duplication
CpWRKY003	CpWRKY105	0.663962	1.24051	0.535233	segmental duplication
CpWRKY004	CpWRKY005	0.30822	0.490172	0.628799	segmental duplication
CpWRKY004	CpWRKY103	0.0272149	0.104517	0.260388	segmental duplication
CpWRKY004	CpWRKY104	0.369604	0.571282	0.646974	segmental duplication
CpWRKY004	CpWRKY140	0.359303	0.697598	0.515057	segmental duplication
CpWRKY005	CpWRKY079	0.262384	0.411986	0.636875	segmental duplication
CpWRKY005	CpWRKY103	0.403853	0.663298	0.608856	segmental duplication
CpWRKY005	CpWRKY104	0.103796	0.196411	0.528466	segmental duplication
CpWRKY005	CpWRKY140	0.336644	0.513061	0.656149	segmental duplication
CpWRKY006	CpWRKY033	0.595895	1.16928	0.509627	segmental duplication
CpWRKY006	CpWRKY101	0.494929	0.876502	0.564664	segmental duplication
CpWRKY006	CpWRKY105	0.164605	0.369034	0.446044	segmental duplication
CpWRKY006	CpWRKY126	0.583771	1.23676	0.472017	segmental duplication
CpWRKY007	CpWRKY080	0.613681	0.879511	0.697752	segmental duplication
CpWRKY008	CpWRKY083	0.588921	2.56451	0.229643	segmental duplication
CpWRKY008	CpWRKY106	0.0505158	0.146456	0.344921	segmental duplication
CpWRKY008	CpWRKY137	0.581666	3.86029	0.150679	segmental duplication
CpWRKY009	CpWRKY072	0.609522	1.40643	0.433381	segmental duplication
CpWRKY009	CpWRKY160	0.746018	1.22575	0.60862	segmental duplication
CpWRKY010	CpWRKY086	0.408525	0.807632	0.505831	segmental duplication
CpWRKY010	CpWRKY109	0.0624601	0.166586	0.374941	segmental duplication
CpWRKY010	CpWRKY134	0.399404	0.728444	0.548298	segmental duplication
CpWRKY011	CpWRKY110	0.140489	0.244421	0.574784	segmental duplication
CpWRKY012	CpWRKY088	0.492191	0.502297	0.97988	segmental duplication
CpWRKY012	CpWRKY112	0.0521125	0.0488374	1.06706	segmental duplication
CpWRKY012	CpWRKY131	0.42351	0.664393	0.637439	segmental duplication
CpWRKY013	CpWRKY091	0.376375	1.01828	0.369618	segmental duplication
CpWRKY013	CpWRKY115	0.025094	0.0709487	0.353692	segmental duplication
CpWRKY013	CpWRKY119	0.319898	0.779519	0.410378	segmental duplication
CpWRKY015	CpWRKY035	0.0889715	0.108465	0.820275	segmental duplication
CpWRKY015	CpWRKY101	0.664563	0.884606	0.751253	segmental duplication
CpWRKY015	CpWRKY123	0.112467	0.265535	0.42355	segmental duplication
CpWRKY016	CpWRKY034	0.558823	1.41088	0.396081	segmental duplication
CpWRKY016	CpWRKY083	0.700942	1.70106	0.412063	segmental duplication
CpWRKY017	CpWRKY021	0.818014	1.81256	0.451302	segmental duplication
CpWRKY018	CpWRKY082	0.801076	NaN	NaN	segmental duplication
CpWRKY018	CpWRKY125	0.03411	0.0949132	0.359381	segmental duplication
CpWRKY019	CpWRKY033	0.0294975	0.12759	0.231189	segmental duplication
CpWRKY019	CpWRKY116	0.041788	0.0905972	0.46125	segmental duplication
CpWRKY019	CpWRKY126	0.0397642	0.152052	0.261517	segmental duplication
CpWRKY019	CpWRKY136	0.750009	2.31301	0.324257	segmental duplication
CpWRKY020	CpWRKY031	0.107664	0.198908	0.541275	segmental duplication
CpWRKY020	CpWRKY127	0.153655	0.261901	0.586691	segmental duplication
CpWRKY021	CpWRKY072	0.470298	0.863471	0.54466	segmental duplication
CpWRKY021	CpWRKY124	0.90136	2.8051	0.321329	segmental duplication
CpWRKY021	CpWRKY145	0.0191044	0.0781463	0.24447	segmental duplication
CpWRKY021	CpWRKY160	0.474662	0.821333	0.577916	segmental duplication
CpWRKY022	CpWRKY144	0.0398699	0.0585495	0.68096	segmental duplication
CpWRKY023	CpWRKY143	0.537792	0.862133	0.623792	segmental duplication
CpWRKY029	CpWRKY030	0.054898	0.0786059	0.698395	segmental duplication
CpWRKY031	CpWRKY116	0.717664	NaN	NaN	segmental duplication
CpWRKY031	CpWRKY127	0.183053	0.304402	0.601355	segmental duplication
CpWRKY032	CpWRKY084	0.670606	NaN	NaN	segmental duplication
CpWRKY032	CpWRKY136	0.660981	NaN	NaN	segmental duplication
CpWRKY033	CpWRKY082	0.598642	NaN	NaN	segmental duplication
CpWRKY033	CpWRKY105	0.777872	1.14903	0.676983	segmental duplication
CpWRKY033	CpWRKY124	0.824855	2.00499	0.4114	segmental duplication
CpWRKY035	CpWRKY080	0.742302	1.21238	0.612268	segmental duplication
CpWRKY035	CpWRKY123	0.14671	0.266103	0.551327	segmental duplication
CpWRKY037	CpWRKY121	0.0472417	0.111574	0.423411	segmental duplication
CpWRKY039	CpWRKY121	0.591851	2.89494	0.204443	segmental duplication
CpWRKY040	CpWRKY098	0.0797268	0.117094	0.680877	segmental duplication
CpWRKY041	CpWRKY099	0.0403777	0.0494071	0.817244	segmental duplication
CpWRKY041	CpWRKY100	0.051767	0.0713087	0.725956	segmental duplication
CpWRKY042	CpWRKY097	0.0256093	0.0600144	0.42672	segmental duplication
CpWRKY043	CpWRKY062	0.304267	0.612571	0.496705	segmental duplication
CpWRKY043	CpWRKY170	0.331554	0.594541	0.557664	segmental duplication
CpWRKY044	CpWRKY045	0.00292969	0	NaN	segmental duplication
CpWRKY047	CpWRKY055	0.221182	1.38545	0.159646	segmental duplication
CpWRKY047	CpWRKY095	0.067443	0.146022	0.46187	segmental duplication
CpWRKY047	CpWRKY153	0.220853	1.30749	0.168914	segmental duplication
CpWRKY048	CpWRKY055	0.179567	1.33334	0.134675	segmental duplication
CpWRKY048	CpWRKY095	0.025404	0.0971839	0.261401	segmental duplication
CpWRKY048	CpWRKY153	0.183602	1.34504	0.136503	segmental duplication
CpWRKY049	CpWRKY075	0.430725	1.12139	0.384098	segmental duplication
CpWRKY049	CpWRKY162	0.291442	0.698501	0.417239	segmental duplication
CpWRKY049	CpWRKY163	0.0856986	0.102535	0.835798	segmental duplication
CpWRKY050	CpWRKY164	0.0282957	0.090018	0.314334	segmental duplication
CpWRKY053	CpWRKY156	0.116034	0.196367	0.590904	segmental duplication
CpWRKY054	CpWRKY157	0.0326799	0.104623	0.31236	segmental duplication
CpWRKY055	CpWRKY095	0.150317	1.38094	0.108851	segmental duplication
CpWRKY055	CpWRKY153	0.00882085	0.0861469	0.102393	segmental duplication
CpWRKY056	CpWRKY151	0.199558	0.448673	0.444774	segmental duplication
CpWRKY056	CpWRKY152	0.129498	0.235926	0.548892	segmental duplication
CpWRKY057	CpWRKY151	0.214225	0.476398	0.449676	segmental duplication
CpWRKY057	CpWRKY152	0.152566	0.193247	0.789488	segmental duplication
CpWRKY058	CpWRKY149	0.0179616	0.0938136	0.19146	segmental duplication
CpWRKY058	CpWRKY150	0.229709	0.47171	0.486972	segmental duplication
CpWRKY059	CpWRKY148	0.00866983	0.0596505	0.145344	segmental duplication
CpWRKY060	CpWRKY147	0.0250559	0.0880957	0.284416	segmental duplication
CpWRKY061	CpWRKY146	0.0654553	0.118298	0.553309	segmental duplication
CpWRKY062	CpWRKY170	0.00588334	0.0877766	0.0670263	segmental duplication
CpWRKY063	CpWRKY069	0.209168	0.784081	0.266769	segmental duplication
CpWRKY063	CpWRKY165	0.216783	0.748816	0.289501	segmental duplication
CpWRKY063	CpWRKY168	0.0136968	0.0697071	0.19649	segmental duplication
CpWRKY063	CpWRKY169	0.0233442	0.090826	0.257021	segmental duplication
CpWRKY064	CpWRKY069	0.215724	0.798581	0.270135	segmental duplication
CpWRKY064	CpWRKY155	0.595122	1.27399	0.467132	segmental duplication
CpWRKY064	CpWRKY168	0.0168102	0.0704141	0.238733	segmental duplication
CpWRKY064	CpWRKY169	0.0291299	0.0949289	0.30686	segmental duplication
CpWRKY069	CpWRKY155	0.498961	2.00621	0.248708	segmental duplication
CpWRKY069	CpWRKY165	0.0358584	0.0786917	0.455682	segmental duplication
CpWRKY069	CpWRKY169	0.238677	0.889085	0.268452	segmental duplication
CpWRKY070	CpWRKY166	0.0242325	0.0774458	0.312896	segmental duplication
CpWRKY070	CpWRKY167	0.0962718	0.179202	0.537226	segmental duplication
CpWRKY071	CpWRKY159	0.0122389	0.046969	0.260575	segmental duplication
CpWRKY072	CpWRKY080	0.738056	0.897768	0.822101	segmental duplication
CpWRKY072	CpWRKY107	0.684998	1.30744	0.523924	segmental duplication
CpWRKY072	CpWRKY139	0.707927	0.953616	0.742361	segmental duplication
CpWRKY072	CpWRKY145	0.389065	0.707835	0.549654	segmental duplication
CpWRKY072	CpWRKY160	0.0404115	0.0839321	0.481479	segmental duplication
CpWRKY073	CpWRKY161	0.08658	0.181605	0.476749	segmental duplication
CpWRKY074	CpWRKY155	0.0881389	0.158153	0.557301	segmental duplication
CpWRKY075	CpWRKY162	0.163073	0.348204	0.468326	segmental duplication
CpWRKY075	CpWRKY163	0.473498	1.11829	0.423414	segmental duplication
CpWRKY077	CpWRKY141	0.0660781	0.150384	0.439397	segmental duplication
CpWRKY079	CpWRKY103	0.433821	0.810906	0.534984	segmental duplication
CpWRKY079	CpWRKY104	0.286637	0.451685	0.634594	segmental duplication
CpWRKY079	CpWRKY140	0.0875887	0.133124	0.657947	segmental duplication
CpWRKY080	CpWRKY105	0.569913	1.05067	0.542428	segmental duplication
CpWRKY080	CpWRKY139	0.0279993	0.106004	0.264134	segmental duplication
CpWRKY080	CpWRKY160	0.680303	0.903905	0.752626	segmental duplication
CpWRKY081	CpWRKY136	0.82262	2.3856	0.344827	segmental duplication
CpWRKY082	CpWRKY126	0.613264	3.01497	0.203406	segmental duplication
CpWRKY082	CpWRKY138	0.118762	0.181335	0.654932	segmental duplication
CpWRKY083	CpWRKY106	0.605953	3.13931	0.193021	segmental duplication
CpWRKY085	CpWRKY135	0.0118714	0.0787436	0.15076	segmental duplication
CpWRKY086	CpWRKY109	0.390875	0.785291	0.497746	segmental duplication
CpWRKY086	CpWRKY134	0.0479714	0.149021	0.32191	segmental duplication
CpWRKY087	CpWRKY133	0.0772412	0.16005	0.482608	segmental duplication
CpWRKY088	CpWRKY112	0.505358	0.561435	0.900118	segmental duplication
CpWRKY088	CpWRKY131	0.19939	0.404385	0.493069	segmental duplication
CpWRKY089	CpWRKY113	0.447963	0.720799	0.621481	segmental duplication
CpWRKY089	CpWRKY130	0.0221679	0.098556	0.224927	segmental duplication
CpWRKY090	CpWRKY129	0.124062	0.192638	0.644018	segmental duplication
CpWRKY091	CpWRKY115	0.376583	0.991827	0.379686	segmental duplication
CpWRKY091	CpWRKY119	0.0531451	0.162047	0.32796	segmental duplication
CpWRKY092	CpWRKY117	0.0153213	0.0985483	0.15547	segmental duplication
CpWRKY095	CpWRKY153	0.169061	1.36062	0.124253	segmental duplication
CpWRKY099	CpWRKY100	0.013256	0.0205264	0.645802	segmental duplication
CpWRKY101	CpWRKY123	0.66349	1.01358	0.6546	segmental duplication
CpWRKY102	CpWRKY105	0.661249	1.12326	0.588686	segmental duplication
CpWRKY103	CpWRKY104	0.452967	0.814709	0.555986	segmental duplication
CpWRKY103	CpWRKY140	0.487958	0.925875	0.527024	segmental duplication
CpWRKY104	CpWRKY140	0.330272	0.52138	0.633457	segmental duplication
CpWRKY105	CpWRKY126	0.718893	1.1848	0.606763	segmental duplication
CpWRKY106	CpWRKY137	0.750147	2.68025	0.279879	segmental duplication
CpWRKY107	CpWRKY160	0.667344	1.28157	0.520722	segmental duplication
CpWRKY109	CpWRKY134	0.402134	0.597668	0.672839	segmental duplication
CpWRKY112	CpWRKY131	0.534334	0.752156	0.710403	segmental duplication
CpWRKY113	CpWRKY130	0.281798	0.521583	0.540275	segmental duplication
CpWRKY113	CpWRKY164	0.683972	1.17789	0.580676	segmental duplication
CpWRKY115	CpWRKY119	0.369187	0.819715	0.450385	segmental duplication
CpWRKY116	CpWRKY126	0.0335417	0.135036	0.248391	segmental duplication
CpWRKY123	CpWRKY139	0.781406	1.58852	0.491909	segmental duplication
CpWRKY124	CpWRKY145	0.823416	2.03282	0.40506	segmental duplication
CpWRKY139	CpWRKY160	0.765237	0.904749	0.8458	segmental duplication
CpWRKY145	CpWRKY160	0.458225	0.678127	0.675721	segmental duplication
CpWRKY147	CpWRKY149	0.539244	1.46025	0.369281	segmental duplication
CpWRKY151	CpWRKY152	0.169045	0.274311	0.616253	segmental duplication
CpWRKY162	CpWRKY163	0.278823	0.640807	0.435113	segmental duplication
CpWRKY165	CpWRKY169	0.246298	0.810543	0.303869	segmental duplication
CpWRKY166	CpWRKY167	0.0806021	0.143801	0.560511	segmental duplication
CpWRKY002	CpWRKY003	0.735818	0.778899	0.94469	Tandem duplication
CpWRKY006	CpWRKY007	0.148292	0.284014	0.522129	Tandem duplication
CpWRKY023	CpWRKY024	0.586543	0.901859	0.650371	Tandem duplication
CpWRKY025	CpWRKY026	0.236894	0.398247	0.594842	Tandem duplication
CpWRKY031	CpWRKY032	0.281865	0.556781	0.506241	Tandem duplication
CpWRKY083	CpWRKY084	0.764681	NaN	NaN	Tandem duplication
CpWRKY126	CpWRKY127	0.68333	1.65173	0.413705	Tandem duplication
CpWRKY127	CpWRKY128	0.194623	0.290395	0.670203	Tandem duplication
CpWRKY136	CpWRKY137	0.883193	NaN	NaN	Tandem duplication
