# Supplementary material for: Genome-wide identification of WRKY members in elephant grass (Cenchrus purpureus) and its expression profiling under aluminum stress
Source: PeerJ. 2026 Jun 4;14:e21299. doi: 10.7717/peerj.21299 (PMC13242747; doi:10.7717/peerj.21299)
Supplement: Supplemental Information 14 [file peerj-14-21299-s014.xls]

## Sheet: Table S10
Table S10. List of the CpWRKY tandem duplication gene pairs
Cp gene 1	Cp gene 2	Chromosome
CpWRKY002	CpWRKY003	ChrA01
CpWRKY006	CpWRKY007	ChrA01
CpWRKY023	CpWRKY024	ChrA02
CpWRKY025	CpWRKY026	ChrA02
CpWRKY031	CpWRKY032	ChrA03
CpWRKY083	CpWRKY084	ChrA07
CpWRKY126	CpWRKY127	ChrB02
CpWRKY127	CpWRKY128	ChrB02
CpWRKY136	CpWRKY137	ChrB02
