# Supplementary material for: Genome-wide identification of WRKY members in elephant grass (Cenchrus purpureus) and its expression profiling under aluminum stress
Source: PeerJ. 2026 Jun 4;14:e21299. doi: 10.7717/peerj.21299 (PMC13242747; doi:10.7717/peerj.21299)
Supplement: Supplemental Information 15 [file peerj-14-21299-s015.xls]

## Sheet: Table S11
Table S11. Tissue-specifically highly expressed CpWRKY genes
Gene name	Root TPM	Stem TPM	Stem tip TPM	Leaf TPM	Flower TPM	Fold change	Tissue
CpWRKY098	15.316	7.23	5.042	9.64	6.555	2.15211	Root
CpWRKY164	10.523	5.927	9.764	2.537	2.128	2.06779	Root
CpWRKY018	2.401	19.386	0	23.435	6.1	2.42811	Stem
CpWRKY003	1.096	44.802	0.467	44.961	21.093	2.65034	Stem
CpWRKY001	2.981	47.026	3.998	44.743	14.103	2.85764	Stem
CpWRKY004	1.098	27.006	0.668	21.38	5.041	3.83241	Stem
CpWRKY024	6.982	188.244	2.77	135.448	26.859	4.37627	Stem
CpWRKY025	0.942	58.064	0.783	31.306	8.921	5.53623	Stem
CpWRKY049	5.287	78.8	18.869	16.35	2.765	7.28432	Stem
CpWRKY079	0.845	13.926	1.137	4.145	0.677	8.18695	Stem
CpWRKY088	2.264	30.016	2.812	5.844	3.054	8.59196	Stem
CpWRKY093	2.14	36.38	4.325	8.173	0.701	9.48693	Stem
CpWRKY103	0.084	12.846	0.012	3.645	0.418	12.3549	Stem
CpWRKY102	0.018	13.269	0.049	2.526	0.195	19.0373	Stem
CpWRKY114	0.723	25.883	0.877	1.194	0.784	28.9357	Stem
CpWRKY123	0.119	60.089	0	7.339	0.028	32.1074	Stem
CpWRKY140	0	30.851	0	2.152	0	57.3439	Stem
CpWRKY131	0.133	15.572	0.024	0	0.676	74.7755	Stem
CpWRKY143	0.653	48.35	0.355	0.051	0.912	98.1228	Stem
CpWRKY163	0	21.84	0.016	0	0	5460	Stem
CpWRKY074	16.343	11.263	33.721	31.281	6.294	2.06938	Stem tip
CpWRKY118	123.423	0.909	308.743	23.268	8.604	7.90615	Stem tip
CpWRKY149	0.543	0.035	10.952	0.645	3.966	8.44247	Stem tip
CpWRKY155	0.562	0.141	18.703	0.648	1.719	24.3687	Stem tip
CpWRKY017	6.982	188.244	2.77	135.448	26.859	2.40952	Leaf
CpWRKY004	10.064	12.179	9.118	25.591	10.477	2.44668	Leaf
CpWRKY034	1.098	27.006	0.668	21.38	5.041	2.5292	Leaf
CpWRKY055	2.914	0	0	10.334	12.943	2.6068	Leaf
CpWRKY058	2.981	47.026	3.998	44.743	14.103	2.62777	Leaf
CpWRKY086	1.096	44.802	0.467	44.961	21.093	2.66601	Leaf
CpWRKY087	7.348	7.023	20.33	27.638	1.674	3.03923	Leaf
CpWRKY085	2.401	19.386	0	23.435	6.1	3.36142	Leaf
CpWRKY093	3.966	7.272	0	14.442	5.701	3.41035	Leaf
CpWRKY094	8.854	24.288	23.285	70.317	15.233	3.92503	Leaf
CpWRKY092	4.161	20.987	18.854	64.198	10.045	4.75127	Leaf
CpWRKY103	0.044	7.6	0.03	14.094	0.709	6.72504	Leaf
CpWRKY114	8.484	0	0	22.031	1.783	8.58323	Leaf
CpWRKY124	0.632	2.527	0.829	12.133	0.289	11.3472	Leaf
CpWRKY135	0.073	1.641	0	15.751	0.56	27.7062	Leaf
CpWRKY134	0.041	0.807	0.052	11.395	0.051	47.9285	Leaf
CpWRKY133	0.08	1.069	0	23.004	0.048	76.8722	Leaf
CpWRKY040	0	2.902	3.05	0.967	10.8	6.24368	Flower
CpWRKY134	2.914	0	0	10.334	12.943	3.90791	Flower
