# Supplementary material for: Genome-wide identification of WRKY members in elephant grass (Cenchrus purpureus) and its expression profiling under aluminum stress
Source: PeerJ. 2026 Jun 4;14:e21299. doi: 10.7717/peerj.21299 (PMC13242747; doi:10.7717/peerj.21299)
Supplement: Supplemental Information 16 [file peerj-14-21299-s016.xls]

## Sheet: Table S12
Table S12. Functional annotation of the target genes regulated by seven CpWRKY proteins
CpWRKY proteins	ID	Homologous protein	ID	Target name	ID	Cp gene	Function	TTGAC(C/T)
CpWRKY025	GWHPAORA008437	AtWRKY53	At4g23810	At3g09390	At3g09390	GWHTAORA000404	Mettallothionin-like protein	3
CpWRKY050	GWHPAORA016127	WRKY22	AT4g01250	ERO2	AT2G38960	GWHTAORA002615	Endoplasmic reticulum oxidoreductins 2	1
CpWRKY025	GWHPAORA008437	AtWRKY53	At4g23810	AtSIRK	At2g19190	GWHTAORA003648	Senescence-induced serine/threonine kinase	7
CpWRKY025	GWHPAORA008437	AtWRKY53	At4g23810	At5g48910	At5g48910	GWHTAORA006171	Glucosyltransferase-related	1
CpWRKY025	GWHPAORA008437	AtWRKY53	At4g23810	AtHB-7	At2g46680	GWHTAORA007464	HB TF	1
CpWRKY025	GWHPAORA008437	AtWRKY53	At4g23810	At3g42950	At3g42950	GWHTAORA008019	Pectate lyase	2
CpWRKY025	GWHPAORA008437	AtWRKY53	At4g23810	AtWRKY18	At4g31800	GWHTAORA008127	WRKY Family	3
CpWRKY025	GWHPAORA008437	AtWRKY53	At4g23810	At3g52990	At3g52990	GWHTAORA010607	PPR repeat containing protein	2
CpWRKY025	GWHPAORA008437	AtWRKY53	At4g23810	AZF3	At5g43170	GWHTAORA014355	Cys2/His2-type zinc finger protein	4
CpWRKY025	GWHPAORA008437	AtWRKY53	At4g23810	CAT1	At1g20630	GWHTAORA014908	Enzyme that reduces hydrogen peroxide	N/A
CpWRKY111	GWHPAORA038858	WRKY42	At4g04450	PHT1;1	At5g43350	GWHTAORA015619	\N	2
CpWRKY025	GWHPAORA008437	AtWRKY53	At4g23810	At2g42620	At2g42620	GWHTAORA017302	ORE9 F-box protein	2
CpWRKY079	GWHPAORA031127	WRKY33	At2g38470	MED16	At4g04920	GWHTAORA018480	Mediator complex subunit	1
CpWRKY079	GWHPAORA031127	WRKY33	AT2g38470	NCED3	AT3G14440	GWHTAORA018987	\N	N/A
CpWRKY025	GWHPAORA008437	AtWRKY53	At4g23810	AtWRKY58	At3g01080	GWHTAORA019702	WRKY TF	5
CpWRKY025	GWHPAORA008437	AtWRKY53	At4g23810	At4g36180	At4g36180	GWHTAORA021752	LRR protein	1
CpWRKY025	GWHPAORA008437	AtWRKY53	At4g23810	At4g16566	At4g16566	GWHTAORA022067	Expressed protein	2
CpWRKY050	GWHPAORA016127	WRKY22	AT4g01250	At3G02070	AT3G02070	GWHTAORA023182	Cysteine proteinases superfamily protein	3
CpWRKY025	GWHPAORA008437	AtWRKY53	At4g23810	AtWRKY22	At4g01250	GWHTAORA023655	WRKY Family	6
CpWRKY025	GWHPAORA008437	AtWRKY53	At4g23810	AtMYB15	At3g23250	GWHTAORA024550	MYB Family	2
CpWRKY025	GWHPAORA008437	AtWRKY53	At4g23810	CBF2	At4g25470	GWHTAORA024797	AP2-EREBP	1
CpWRKY025	GWHPAORA008437	AtWRKY53	At4g23810	CAT2	At4g35090	GWHTAORA026107	Enzyme that reduces hydrogen peroxide	1
CpWRKY050	GWHPAORA016127	WRKY22	AT4g01250	TRE1	AT4G24040	GWHTAORA028087	Trehalase 1	3
CpWRKY025	GWHPAORA008437	AtWRKY53	At4g23810	At5g17010	At5g17010	GWHTAORA028508	Sugar transporter-like protein	2
CpWRKY172	GWHPAORA064988	AtWRKY41	AT4g11070	ABI3	AT3G24650	GWHTAORA030493	regulator of seed maturation	1
CpWRKY025	GWHPAORA008437	AtWRKY53	At4g23810	At1g51220	At1g51220	GWHTAORA030854	Expressed protein	1
CpWRKY025	GWHPAORA008437	AtWRKY53	At4g23810	At3g54120	At3g54120	GWHTAORA030910	Arac10 GTP-binding protein	N/A
CpWRKY025	GWHPAORA008437	AtWRKY53	At4g23810	At2g01120	At2g01120	GWHTAORA032056	Expressed protein	5
CpWRKY050	GWHPAORA016127	WRKY22	AT4g01250	ACS7	AT4G26200	GWHTAORA033950	1-amino-cyclopropane-1-carboxylate synthase 7	4
CpWRKY079	GWHPAORA031127	WRKY33	AT2g38470	NCED5	AT1G30100	GWHTAORA034610	\N	N/A
CpWRKY025	GWHPAORA008437	AtWRKY53	At4g23810	AtHB-9	At1g30490	GWHTAORA034699	HB TF	3
CpWRKY025	GWHPAORA008437	AtWRKY53	At4g23810	SQD1	At4g33030	GWHTAORA037783	Sulfolipid biosynthesis protein	2
CpWRKY025	GWHPAORA008437	AtWRKY53	At4g23810	At3g06180	At3g06180	GWHTAORA037837	Expressed protein	3
CpWRKY025	GWHPAORA008437	AtWRKY53	At4g23810	AtWRKY62	At5g01900	GWHTAORA038293	WRKY Family	1
CpWRKY025	GWHPAORA008437	AtWRKY53	At4g23810	AtWRKY42	At4g04450	GWHTAORA038852	WRKY TF	7
CpWRKY050	GWHPAORA016127	WRKY22	AT4g01250	VPS60.1	AT3G10640	GWHTAORA039109	SNF7 family protein	1
CpWRKY025	GWHPAORA008437	AtWRKY53	At4g23810	AtWRKY6	At1g62300	GWHTAORA039464	WRKY TF	6
CpWRKY025	GWHPAORA008437	AtWRKY53	At4g23810	At1g43850	At1g43850	GWHTAORA040318	SEUSS transcriptional co-regulator	2
CpWRKY050	GWHPAORA016127	WRKY22	AT4g01250	At5G01720	AT5G01720	GWHTAORA043139	RNI-like superfamily protein	2
CpWRKY025	GWHPAORA008437	AtWRKY53	At4g23810	AtbZIP55	At2g46270	GWHTAORA044218	bZIP Family	1
CpWRKY025	GWHPAORA008437	AtWRKY53	At4g23810	SAG12	AT5g45890	GWHTAORA045271	Senescence-specific cysteine proteinase	N/A
CpWRKY025	GWHPAORA008437	AtWRKY53	At4g23810	At3g29770	At3g29770	GWHTAORA049489	3-phosphoinositide-dependent protein kinase 1	4
CpWRKY020	GWHPAORA005671	WRKY38	AT5g22570	PHB	AT2G34710	GWHTAORA051650	Encodes a member of HD-Zip family	1
CpWRKY025	GWHPAORA008437	AtWRKY53	At4g23810	At5g15510	At5g15510	GWHTAORA055036	Expressed protein	1
CpWRKY025	GWHPAORA008437	AtWRKY53	At4g23810	At3g10572	At3g10572	GWHTAORA057624	Pyruvate kinase-like protein	2
CpWRKY025	GWHPAORA008437	AtWRKY53	At4g23810	At5g62880	At5g62880	GWHTAORA060702	Polygalacturonase-like protein	3
CpWRKY111	GWHPAORA038858	WRKY42	At4g04450	PHO1	At3g23430	GWHTAORA061186	PHOSPHATE	N/A
CpWRKY025	GWHPAORA008437	AtWRKY53	At4g23810	AtERF5	At5g47230	GWHTAORA062522	Ethylene-responsive element binding factor	5
CpWRKY025	GWHPAORA008437	AtWRKY53	At4g23810	At5g03500	At5g03500	GWHTAORA063474	Expressed protein	3
CpWRKY025	GWHPAORA008437	AtWRKY53	At4g23810	ERF1	At3g23240	GWHTAORA064582	ERF1	N/A
