# Supplementary material for: Genome-wide identification of WRKY members in elephant grass (Cenchrus purpureus) and its expression profiling under aluminum stress
Source: PeerJ. 2026 Jun 4;14:e21299. doi: 10.7717/peerj.21299 (PMC13242747; doi:10.7717/peerj.21299)
Supplement: Supplemental Information 17 [file peerj-14-21299-s017.xls]

## Sheet: Table S13
Table S13. GO enrichment of downstream genes regulated by Seven CpWRKY Proteins
Category	GO ID	Description	pvalue	padj	gene ID	Count
MF	GO:0043565	sequence-specific DNA binding	6.48414e-08	1.81556e-06	GWHTAORA007464/GWHTAORA039464/GWHTAORA038293/GWHTAORA008127/GWHTAORA038852/GWHTAORA023655/GWHTAORA019702/GWHTAORA030493	8
MF	GO:0008289	lipid binding	0.029136	0.138566	GWHTAORA051650/GWHTAORA034699	2
MF	GO:0004601	peroxidase activity	0.0683279	0.185577	GWHTAORA026107/GWHTAORA014908	2
MF	GO:0016684	oxidoreductase activity	0.0685944	0.185577	GWHTAORA026107/GWHTAORA014908	2
CC	GO:0016592	mediator complex	0.0238272	0.136471	GWHTAORA063474	1
MF	GO:0031420	alkali metal ion binding	0.0321679	0.138566	GWHTAORA010607	1
MF	GO:0030955	potassium ion binding	0.0321679	0.138566	GWHTAORA010607	1
MF	GO:0004743	pyruvate kinase activity	0.0321679	0.138566	GWHTAORA010607	1
MF	GO:0003712	transcription cofactor activity	0.0377399	0.138566	GWHTAORA063474	1
MF	GO:0000989	transcription factor activity, transcription factor binding	0.0377399	0.138566	GWHTAORA063474	1
MF	GO:0000988	transcription factor activity, protein binding	0.0395903	0.138566	GWHTAORA063474	1
BP	GO:0006357	regulation of transcription by RNA polymerase II	0.0437862	0.319135	GWHTAORA063474	1
BP	GO:0007034	vacuolar transport	0.0504603	0.319135	GWHTAORA039109	1
CC	GO:0005654	nucleoplasm	0.0655058	0.136471	GWHTAORA063474	1
BP	GO:0006366	transcription by RNA polymerase II	0.0857387	0.319135	GWHTAORA063474	1
BP	GO:0005991	trehalose metabolic process	0.0895804	0.319135	GWHTAORA028087	1
CC	GO:0031981	nuclear lumen	0.0993151	0.136471	GWHTAORA063474	1
BP	GO:0005984	disaccharide metabolic process	0.0997496	0.319135	GWHTAORA028087	1
BP	GO:0009311	oligosaccharide metabolic process	0.113555	0.319135	GWHTAORA028087	1
CC	GO:0070013	intracellular organelle lumen	0.119412	0.136471	GWHTAORA063474	1
CC	GO:0031974	membrane-enclosed lumen	0.119412	0.136471	GWHTAORA063474	1
CC	GO:0043233	organelle lumen	0.119412	0.136471	GWHTAORA063474	1
BP	GO:0006757	ATP generation from ADP	0.132056	0.319135	GWHTAORA010607	1
BP	GO:0006096	glycolytic process	0.132056	0.319135	GWHTAORA010607	1
BP	GO:0009132	nucleoside diphosphate metabolic process	0.132056	0.319135	GWHTAORA010607	1
BP	GO:0006165	nucleoside diphosphate phosphorylation	0.132056	0.319135	GWHTAORA010607	1
CC	GO:0044428	nuclear part	0.149865	0.149865	GWHTAORA063474	1
