# Supplementary material for: Genome-wide identification of WRKY members in elephant grass (Cenchrus purpureus) and its expression profiling under aluminum stress
Source: PeerJ. 2026 Jun 4;14:e21299. doi: 10.7717/peerj.21299 (PMC13242747; doi:10.7717/peerj.21299)
Supplement: Supplemental Information 18 [file peerj-14-21299-s018.xls]

## Sheet: Table S14
Table S14. KEGG enrichment of downstream genes regulated by Seven CpWRKY Proteins
Description	pvalue	padj	gene ID	Count
Carotenoid biosynthesis	0.00308416	0.0377962	GWHTAORA018987/GWHTAORA034610	2
MAPK signaling pathway - plant	0.00503949	0.0377962	GWHTAORA026107/GWHTAORA014908/GWHTAORA023655	3
Tryptophan metabolism	0.0111502	0.0532718	GWHTAORA026107/GWHTAORA014908	2
Glyoxylate and dicarboxylate metabolism	0.0142058	0.0532718	GWHTAORA026107/GWHTAORA014908	2
Peroxisome	0.0243168	0.0729504	GWHTAORA026107/GWHTAORA014908	2
Sulfur metabolism	0.0801469	0.200367	GWHTAORA022067	1
Efferocytosis	0.123239	0.264084	GWHTAORA060702	1
Phagosome	0.18228	0.301695	GWHTAORA060702	1
Glycerolipid metabolism	0.19767	0.301695	GWHTAORA037783	1
Biosynthesis of nucleotide sugars	0.20113	0.301695	GWHTAORA037783	1
Pyruvate metabolism	0.230324	0.314078	GWHTAORA010607	1
Cysteine and methionine metabolism	0.251407	0.314259	GWHTAORA033950	1
Glycolysis / Gluconeogenesis	0.309088	0.332277	GWHTAORA010607	1
Amino sugar and nucleotide sugar metabolism	0.328757	0.332277	GWHTAORA037783	1
Starch and sucrose metabolism	0.332277	0.332277	GWHTAORA028087	1
