# Supplementary material for: Genome-wide identification of WRKY members in elephant grass (Cenchrus purpureus) and its expression profiling under aluminum stress
Source: PeerJ. 2026 Jun 4;14:e21299. doi: 10.7717/peerj.21299 (PMC13242747; doi:10.7717/peerj.21299)
Supplement: Supplemental Information 19 [file peerj-14-21299-s019.xls]

## Sheet: Table S15
Table S15. Functional annotation of proteins interacted by fourteen CpWRKY proteins
Cp proteins	Orthologous protein in At	ID	Function
CpWRKY002	WRKY55	AT2G40740.1	AtWRKY55/WRKY DNA-binding protein 55
CpWRKY007	WRKY62	AT5G01900.1	AtWRKY62/Arabidopsis thaliana WRKY DNA-BINDING PROTEIN 62
CpWRKY020	WRKY38	AT5G22570.1	Mutants have decreased stomatal conductance and specific leaf area under drought, indicating potentially adaptive drought avoidance. The high frequency of putative natural loss of function alleles in populations found in the drier southern part of the species range suggests potential local adaptation.
CpWRKY024	WRKY18	AT4G31800.1	Pathogen-induced transcription factor. Binds W-box sequences in vitro. Forms protein complexes with itself and with WRKY40 and WRKY60.
CpWRKY053	WRKY41	AT4G11070.1	member of WRKY Transcription Factor; Group III. Binds to W box cis element. Negatively regulates genes involved in freezing tolerance. Target of MAX2 E3 ubiquitin ligase. AvrRps4C can associate with the DNA-binding domain.
CpWRKY054	WRKY72	AT5G15130.1	member of WRKY Transcription Factor; Group II-b; contribute to basal immunity.
CpWRKY076	WRKY40	AT1G80840.1	Pathogen-induced transcription factor. Binds W-box sequences in vitro. Forms protein complexes with itself and with WRKY40 and WRKY60.
CpWRKY079	WRKY33	AT2G38470.1	Member of the plant WRKY transcription factor family.Involved in response to various abiotic stresses - especially salt stress.
CpWRKY080	WRKY66	AT1G80590.1	member of WRKY Transcription Factor; Group III; likely acts as a positive regulator in the salt stress response, which may be involved in an ABA-mediated signaling pathway.
CpWRKY112	WRKY30	AT5G24110.1	member of WRKY Transcription Factor; Group III
CpWRKY114	WRKY51	AT5G64810.1	Involved in jasmonic acid inducible defense responses.
CpWRKY115	WRKY6	AT1G62300.1	member of WRKY Transcription Factor; Group II-b
CpWRKY131	WRKY53	AT4G23810.1	WRKY53 and CRK5 are antagonistic regulators of chlorophyll synthesis/degradation, senescence, and stomatal conductance.
CpWRKY160	WRKY54	AT2G40750.1	Together with WRKY70 positively regulates SARD1 and CBP60g expression in plant immunity.
N/A	WRKY8	AT5G46350.1	member of WRKY Transcription Factor
N/A	SIB1	AT3G56710.1	SibI is imported into chloroplasts and its expression is light-dependent in mature chloroplasts.
GWHPAORA037528	WRKY70	AT3G56400.1	Function as activator of SA-dependent defense genes and a repressor of JA-regulated genes.
GWHPAORA002340	WRKY46	AT2G46400.1	Encodes a WRKY transcription factor that contributes to the feedforward inhibition of osmotic/salt stress-dependent LR inhibition via regulation of ABA signaling and auxin homeostasis.
GWHPAORA038349	SIB2	AT2G41180.1	VQ motif-containing protein
GWHPAORA046744	VQ20	AT3G18360.1	Interacts with members of WRKY gene family, involved in pollen development.
N/A	WRKY25	AT2G30250.1	Involved in response to various abiotic stresses - especially salt stress.
N/A	IKU1	AT2G35230.1	Involved in endosperm growth and seed size determination.
N/A	VQ29	AT4G37710.1	VQ motif-containing protein
N/A	VQ9	AT1G78310.1	VQ motif-containing protein
N/A	VQ10	AT1G78410.1	Member of a conserved family that of proteins that contain five conserved amino acids FxxhVQxhTG.
GWHPAORA019946	VQ8	AT1G68450.1	VQ motif-containing protein
GWHPAORA004031	F22C12.10	AT1G64140.1	WRKY transcription factor
GWHPAORA020878	VQ18	AT2G44340.1	VQ18 is an ABA responsive gene and interacts with the ABI5 transcription factor.
GWHPAORA032229	VQ1	AT1G17147.1	VQ motif-containing protein
GWHPAORA013939	HMGB6	AT5G23420.1	Encodes HMGB6, a protein belonging to the subgroup of HMGB (high mobility group B) proteins.
N/A	VQ17	AT2G42140.1	VQ motif-containing protein
N/A	VQ25	AT3G58000.1	VQ motif-containing protein
GWHPAORA021060	VQ11	AT1G80450.1	VQ motif-containing protein
N/A	VQ31	AT5G08480.1	VQ motif-containing protein
N/A	VQ4	AT1G28280.1	VQ motif-containing protein
N/A	WRKY60	AT2G25000.1	Pathogen-induced transcription factor.
GWHPAORA021539	WRKY11	AT4G31550.1	negative regulator of basal resistance to Pseudomonas syringae.
N/A	VQ19	AT3G15300.1	VQ motif-containing protein
N/A	WRKY17	AT2G24570.1	negative regulator of basal resistance to Pseudomonas syringae.
GWHPAORA045276	WRKY63	AT1G66600.1	Involved in the regulation of plant responses to ABA and drought stress.
N/A	NIMIN-1	AT1G02450.1	It functions as a negative regulator in salicylic acid–dependent defense responses, modulating systemic acquired resistance and the expression of defense-related genes.
N/A	WRKY57	AT1G69310.1	Activation of WRKY57 confers drought tolerance.
N/A	WRKY50	AT5G26170.1	Involved in jasmonic acid inducible defense responses.
N/A	WRKY34	AT4G26440.1	Together with WRKY2 controls LATERAL ORGAN BOUNDARIES DOMAIN10 expression in pollen vegetative cell nuclei.
GWHPAORA046693	TIFY5A	AT1G30135.1	jasmonate-zim-domain protein 8
N/A	F22K20.6	AT1G76960.1	Unknown protein, contains WRKY40 binding motifs.
GWHPAORA048088	T24H18.90	AT5G12930.1	inactive rhomboid protein
N/A	WRKY20	AT4G26640.1	member of WRKY Transcription Factor; Group I
GWHPAORA032354	WRKY27	AT5G52830.1	Encodes a WRKY transcription factor WRKY27.
N/A	WRKY31	AT4G22070.1	member of WRKY Transcription Factor; Group II-b
GWHPAORA030987	WRKY49	AT5G43290.1	member of WRKY Transcription Factor; Group II-c
GWHPAORA060347	WRKY35	AT2G34830.1	Involved in thermomorphogenesis.
GWHPAORA038852	WRKY42	AT4G04450.1	Interacts with lncRNA APOLO to trigger root hair cell expansion in response to cold.Regulates expression of genes involved in leaf senescence.
