# Supplementary material for: Genome-wide identification of WRKY members in elephant grass (Cenchrus purpureus) and its expression profiling under aluminum stress
Source: PeerJ. 2026 Jun 4;14:e21299. doi: 10.7717/peerj.21299 (PMC13242747; doi:10.7717/peerj.21299)
Supplement: Supplemental Information 20 [file peerj-14-21299-s020.xlsx]

## Sheet: RNA
RNA concentration and A260/A280 values
Sample	260/280	concentration
CK-Shoot	1.898	1389.36
CK-Root	1.964	972.538
4h-Shoot	2.145	830.692
4h-Root	1.96	552.356
8h-Shoot	2.122	745.584
8h-Root	2.031	521.188
24h-Shoot	2.009	612.767
24h-Root	1.962	668.826

## Sheet: CDNA
cDNA concentration and A260/A280 values
Sample	260/280	concentration
CK-Shoot	1.862	1294.5
CK-Root	1.885	838.742
4h-Shoot	1.907	958.464
4h-Root	1.938	1191.35
8h-Shoot	1.879	862.152
8h-Root	1.921	827.751
24h-Shoot	1.853	766.289
24h-Root	1.962	729.723
