# Supplementary material for: Genome-wide identification of WRKY members in elephant grass (Cenchrus purpureus) and its expression profiling under aluminum stress
Source: PeerJ. 2026 Jun 4;14:e21299. doi: 10.7717/peerj.21299 (PMC13242747; doi:10.7717/peerj.21299)
Supplement: Supplemental Information 21 [file peerj-14-21299-s021.xlsx]

## Sheet: Sheet1
Original transcriptome data of 174 CpWRKY genes
gene-id	S0-1-fpkm	S0-2-fpkm	S0-3-fpkm	S4-1-fpkm	S4-2-fpkm	S4-3-fpkm	S8-1-fpkm	S8-2-fpkm	S8-3-fpkm	S24-1-fpkm	S24-2-fpkm	S24-3-fpkm	R0-1-fpkm	R0-2-fpkm	R0-3-fpkm	R4-1-fpkm	R4-2-fpkm	R4-3-fpkm	R8-1-fpkm	R8-2-fpkm	R8-3-fpkm	R24-1-fpkm	R24-2-fpkm	R24-3-fpkm	R8vsR24-log2FoldChange	R8vsR24-pvalue	R8vsR24-padj	R4vsR24-log2FoldChange	R4vsR24-pvalue	R4vsR24-padj	R4vsR8-log2FoldChange	R4vsR8-pvalue	R4vsR8-padj	S8vsS24-log2FoldChange	S8vsS24-pvalue	S8vsS24-padj	S4vsS24-log2FoldChange	S4vsS24-pvalue	S4vsS24-padj	S4vsS8-log2FoldChange	S4vsS8-pvalue	S4vsS8-padj	R24vsR0-log2FoldChange	R24vsR0-pvalue	R24vsR0-padj	R8vsR0-log2FoldChange	R8vsR0-pvalue	R8vsR0-padj	R4vsR0-log2FoldChange
CpWRKY001	13.5548	10.1192	16.2784	7.55937	9.94041	20.6813	2.10483	5.03026	17.1503	14.1056	6.13833	5.72004	12.4004	14.2003	25.242	9.47207	11.8043	13.6244	4.67579	21.5365	15.8976	13.868	33.0051	44.5828	-1.11666	0.0381093	0.217087	-1.44028	0.000162	0.002151	-0.31232	0.443491	0.791027	-0.07936	0.90554	0.99632	0.577515	0.22	0.584612	0.658655	0.320348	0.697508	0.863	0.052357	0.162937	-0.25664	0.581531	0.783321	-0.57696
CpWRKY002	0	0.085379	0	0.094596	0	0	0	0.0938938	0.0821734	0	0.167716	0	0	0.0440128	0	0	0.044315	0.0493726	0.140323	0.196336	0.182218	0.548348	0.38612	0.827549	-1.76842	0.00915503	0.087161	-4.29789	5.18e-05	0.00081	-2.52362	0.061578	0.295008	0.085605	0.974232	1	-0.79273	0.817941	1	-0.88848	0.73465	1	5.43927	4.54e-05	0.000554	3.64861	0.032172	0.129632	1.08425
CpWRKY003	62.8566	59.5002	50.0187	31.1826	32.1761	46.5049	91.9514	91.2731	130.078	17.3518	85.8892	52.5308	9.13919	10.166	13.2374	12.2927	15.9093	20.1362	11.1743	13.5077	16.3544	16.2844	19.23	17.7653	-0.377795	0.0912733	0.360293	-0.1913	0.439365	0.708304	0.193483	0.425705	0.779919	1.02261	0.032059	0.676388	-0.48159	0.304582	0.669899	-1.50614	7.1e-10	2.21e-07	0.756293	0.000654	0.005354	0.377359	0.114251	0.304926	0.562436
CpWRKY004	51.6322	40.3899	75.5506	31.3491	40.7778	94.7166	22.5474	35.0355	76.153	65.9192	39.155	27.5792	46.2155	51.9689	59.8008	40.8886	48.4858	49.6794	37.4804	45.5708	48.8627	39.9106	71.4034	102.674	-0.699149	0.0365603	0.211783	-0.67049	0.038926	0.162086	0.038026	0.833418	0.960498	0.029439	0.949813	0.997821	0.352007	0.425422	0.764653	0.323646	0.521998	0.830108	0.481712	0.15382	0.342909	-0.21821	0.21076	0.444927	-0.18814
CpWRKY005	2.09906	1.31234	3.90638	1.14503	1.14012	4.44361	0.469167	2.32718	6.31531	2.72606	1.63881	1.64028	1.73497	1.03167	3.13785	2.22377	1.75396	1.5747	1.20425	3.18758	2.48573	2.96753	7.81433	14.6654	-1.88678	0.00056568	0.011526	-2.24077	3.16e-06	7.21e-05	-0.34022	0.375487	0.742626	0.618026	0.398476	0.97116	0.183909	0.752676	0.92651	-0.4327	0.597725	0.865335	2.15246	0.00024	0.002299	0.263382	0.594417	0.791849	-0.08556
CpWRKY006	0	0	0	0	0	0	0	0	0	0	0	0	0	0	0	0	0	0	0	0	0	0	0.109401	0	NA	NA	NA	NA	NA	NA	NA	NA	NA	NA	NA	NA	NA	NA	NA	NA	NA	NA	NA	NA	NA	NA	NA	NA	NA
CpWRKY007	0	0	0	0	0	0	0	0	0	0	0	0	0.987247	1.06888	0.799059	1.09799	2.30618	2.26963	1.8662	4.98104	2.33118	0.871949	1.74148	2.87109	0.742463	0.200157	0.537845	-0.00157	0.997788	0.99906	-0.73469	0.128563	0.450213	NA	NA	NA	NA	NA	NA	NA	NA	NA	0.984353	0.095626	0.248314	1.72458	0.000872	0.008606	0.983062
CpWRKY008	0	0	0	0	0	0	0	0	0	0	0	0	0	0	0.127123	0.205873	0.168159	0.224822	0.141993	1.15479	0	0.138719	0.156287	0.517218	0.670889	0.637733	0.873014	-0.49001	0.643288	0.843541	-1.14851	0.362844	0.732812	NA	NA	NA	NA	NA	NA	NA	NA	NA	2.72862	0.124056	0.297076	3.39613	0.101585	0.282428	2.23921
CpWRKY009	0.426366	0.570152	0.552418	0.236889	0.063369	2.33017	0.663911	0.705389	0.235176	0.248466	0.685706	0.34706	0	0	0	0.129392	0	0	0.133866	0	0.130375	0.065389	0.626198	0	-1.38127	0.453932	0.769404	-2.43413	0.250938	0.528216	-1.03622	0.649472	1	0.344944	0.683093	1	1.05534	0.374685	0.727059	0.710906	0.544004	0.840555	5.44836	0.0545	0.167575	4.06511	0.219197	1	3.01692
CpWRKY010	2.74899	4.92962	2.25957	4.09635	2.60957	2.82353	2.83432	3.4791	3.81519	3.67643	3.12328	1.99224	3.828	4.40128	3.02852	3.71378	4.43148	3.92336	2.71458	5.17136	2.9285	4.65117	3.81523	5.12872	-0.334659	0.367288	0.707048	-0.21829	0.488269	0.745269	0.124721	0.724017	0.927568	0.221369	0.579246	0.985896	0.140769	0.732223	0.918369	-0.08094	0.817057	0.947803	0.318214	0.312585	0.537837	-0.01838	0.961662	0.98441	0.099001
CpWRKY011	0	0.040932	0	0	0	0	0	0	0	0	0	0	0.0545687	0.063301	0	0.048768	0.127471	0.0177524	0	0.052946	0.212935	0.032861	0	0.140025	0.626875	0.735044	0.915141	0.129953	0.936903	0.977496	-0.48093	0.746106	0.935922	NA	NA	NA	NA	NA	NA	NA	NA	NA	0.597854	0.771281	0.88604	1.22013	0.521161	0.74201	0.735387
CpWRKY012	1.14929	0.878211	1.14312	2.22246	1.5839	0.893751	1.47278	2.56813	3.99567	2.01795	2.99097	1.05458	0.851487	0.802544	1.674	5.70736	9.60336	9.97229	7.47926	9.50094	10.1915	16.6967	20.1109	19.8694	-1.0621	1.4e-06	9.45e-05	-1.21464	1.18e-05	0.000227	-0.14555	0.593063	0.874684	0.421937	0.451817	0.973086	-0.34105	0.545639	0.835678	-0.76439	0.15221	0.513962	4.13639	5.06e-36	1.44e-33	3.07309	2.66e-18	3.82e-16	2.91989
CpWRKY013	5.46651	4.40666	2.54249	3.79529	4.49978	3.06415	2.65849	5.22473	2.58449	2.48048	1.75831	4.24434	8.18491	8.94454	7.24384	11.2117	10.3282	10.1134	13.8437	11.796	10.9662	15.7355	17.9566	16.0367	-0.446016	0.0130281	0.110792	-0.6966	0.000398	0.00455	-0.24328	0.197244	0.560551	0.321548	0.483683	0.976216	0.442064	0.255523	0.62433	0.120498	0.742516	0.922363	1.0733	1.24e-09	4.16e-08	0.627367	0.000534	0.005776	0.375931
CpWRKY014	0	0	0.243064	0	0	0	0.069186	0.266032	0.310433	0.421682	0.339425	0	0	0	0.237296	0	0	0	0	0.625823	0.451749	0.647356	0.58347	0.689625	-0.834325	0.471107	0.780761	-5.77782	0.000811	0.008168	-4.93477	0.031686	1	-0.21956	0.895925	1	-4.36961	0.162615	1	-4.1524	0.099296	1	3.07214	0.048579	0.154529	2.23271	0.326516	0.57673	-2.71277
CpWRKY015	1.80504	1.11405	4.19765	2.67802	2.41447	8.67716	3.48208	6.26795	12.4071	6.62346	6.69917	4.27226	0	0	0	0	0	0	0	0	0	0	0	0	NA	NA	NA	NA	NA	NA	NA	NA	NA	0.348539	0.466351	0.974402	-0.33306	0.52399	0.824223	-0.68166	0.260906	0.644516	NA	NA	NA	NA	NA	NA	NA
CpWRKY016	0	0	0	0	0	0	0	0	0	0	0	0	0	0	0	0	0	0	0	0	0	0	0	0	NA	NA	NA	NA	NA	NA	NA	NA	NA	NA	NA	NA	NA	NA	NA	NA	NA	NA	NA	NA	NA	NA	NA	NA	NA
CpWRKY017	0.98248	0.917579	0.91149	0.935768	0.843678	1.2105	1.00201	0.756816	0.401422	1.8903	2.9846	1.17294	2.66897	3.51533	3.2526	1.62332	1.72102	2.53248	2.02218	3.70458	2.13635	2.34388	3.99878	1.74784	-0.0424098	0.925634	0.981799	-0.51106	0.251473	0.528951	-0.46182	0.243205	0.619883	-1.46397	0.015962	0.537703	-0.99348	0.056736	0.300248	0.468401	0.410311	0.765738	-0.17947	0.665597	0.821686	-0.22304	0.548791	0.761431	-0.69328
CpWRKY018	0.495247	0.349325	0.394869	0.326562	0.679441	0.289671	0.59945	0.864365	0.0840522	0.0761159	0.147043	0	0.232853	0.303879	0.3855	0.034684	0	0	0	0	0.139788	0	0.236969	0	-0.74015	0.81646	1	-2.67391	0.421099	1	-1.91977	0.585801	1	2.81579	0.044887	1	2.56154	0.04222	1	-0.25889	0.786654	0.937831	-1.93799	0.244481	0.462906	-2.65769	0.092685	0.266227	-4.59774
CpWRKY019	0	0.15915	1.03942	0.352661	0.94928	0.835822	0.273104	0.525064	0.867986	0.78603	0.40195	0.904183	6.04689	6.19413	4.33222	5.98355	5.69969	5.75202	4.96977	5.94714	6.28373	6.89945	5.99784	8.0305	-0.285865	0.28336	0.633423	-0.30987	0.267016	0.546242	-0.01577	0.952008	0.989751	-0.31701	0.697797	1	0.052331	0.944409	0.985149	0.370791	0.635492	0.881122	0.381763	0.186787	0.389501	0.09487	0.737881	0.877952	0.070907
CpWRKY020	0	0	0	0.124469	0.058268	0.248418	0.06426	0	0.288328	0.0652759	0.063051	0	0.0499227	0.115823	0.0551	0.654373	0.466471	0.454748	0	0	0.239761	0.180378	2.20156	1.47319	-3.98571	0.00246296	0.034516	-1.33155	0.092404	0.289107	2.66527	0.024137	0.161199	1.46577	0.5037	1	1.77141	0.28617	1	0.312789	0.841305	1	4.17568	7.72e-05	0.000873	0.17367	0.934541	1	2.8489
CpWRKY021	7.2473	9.45385	11.2103	7.36484	6.27351	11.1251	7.72384	12.8429	12.4441	4.75604	5.82289	5.2427	5.53719	7.14892	9.05204	6.43253	8.65921	10.1902	5.54101	4.79558	5.42433	2.92984	6.53888	3.6562	0.263453	0.455891	0.77039	0.897537	0.012845	0.072113	0.640382	0.009024	0.081356	1.07777	0.000253	0.074917	0.667675	0.02437	0.188235	-0.41038	0.20448	0.58292	-0.68557	0.074381	0.208547	-0.42159	0.104244	0.286997	0.21064
CpWRKY022	19.3403	18.3307	21.7186	21.7826	21.3353	22.6537	20.3802	21.2081	20.7736	18.5758	22.1387	18.927	30.9295	28.3162	30.915	32.0356	36.6284	26.8985	43.4769	36.4883	34.8325	40.1472	36.8189	46.0324	-0.104026	0.562754	0.834344	-0.40783	0.061681	0.221725	-0.29627	0.126222	0.445625	0.080801	0.634155	0.989768	0.163742	0.284542	0.650479	0.082459	0.513315	0.825842	0.493435	0.001853	0.012649	0.389408	0.006213	0.039427	0.085971
CpWRKY023	1.00981	0.694471	1.78809	1.25034	0.945528	1.63165	1.09242	3.19812	2.72928	1.10969	0.974425	0.887743	0.23146	1.1635	0.894119	0	0	0.301197	0.475576	0.099812	0.231587	0.743375	2.35551	1.8313	-2.60994	0.00105495	0.01854	-4.14027	0.000169	0.002226	-1.51388	0.36215	0.732275	1.25851	0.035493	0.69968	0.386547	0.485946	0.802203	-0.87193	0.12502	0.469907	1.15169	0.142139	0.324955	-1.45962	0.146997	0.356872	-2.9935
CpWRKY024	13.9977	10.3878	23.243	9.78479	7.66659	53.5123	27.3795	45.8906	21.7417	51.098	32.7345	32.8027	2.08677	3.02588	4.37079	0.395598	1.38484	0.5863	0.847785	1.2271	0.939562	3.54142	16.4101	4.86794	-3.04199	7.75e-08	8.1e-06	-3.42997	1.77e-08	6.97e-07	-0.37951	0.512043	0.832696	-0.27636	0.416582	0.971852	-0.69763	0.425517	0.764653	-0.42012	0.641745	0.884122	1.42985	0.015099	0.065703	-1.61236	0.000135	0.001847	-1.99602
CpWRKY025	20.8757	12.5461	13.0213	9.2705	6.89696	19.2499	2.09493	6.93997	18.2211	10.5421	6.26143	4.99378	8.93888	10.776	7.04704	2.26758	2.3396	3.06279	0.524758	4.08145	4.11865	1.53797	7.67842	7.26033	-0.912374	0.215454	0.556967	-1.15291	0.027758	0.127029	-0.22832	0.686358	0.913289	0.339589	0.599079	0.986614	0.722307	0.103685	0.41037	0.383917	0.561827	0.849636	-0.65851	0.22343	0.437189	-1.57401	0.006166	0.039215	-1.81118
CpWRKY026	7.64678	10.284	8.5865	7.67166	8.36467	12.9855	5.96608	5.63873	5.51131	6.72247	6.83768	5.02935	7.28353	6.46106	9.62942	4.31636	3.13896	5.42324	2.2568	1.61242	3.08648	4.12807	9.14314	8.79521	-1.66433	0.00013385	0.003776	-0.82741	0.040774	0.167261	0.844859	0.031735	0.192953	-0.10198	0.72754	0.993601	0.664469	0.038523	0.242503	0.766232	0.010583	0.120545	-0.04011	0.917566	0.96241	-1.70374	2.11e-06	5.13e-05	-0.86917
CpWRKY027	25.0313	30.039	20.1329	25.6084	31.2887	26.909	25.0081	23.1317	24.4703	21.7626	29.2054	30.3081	16.4921	21.5832	16.2466	27.3139	23.7566	17.9199	19.5358	15.3426	16.3973	21.2194	17.14	23.9041	-0.284692	0.169374	0.496555	0.105736	0.675286	0.861418	0.398717	0.068488	0.314204	-0.14707	0.468726	0.974819	0.065998	0.739644	0.921467	0.212753	0.151515	0.513	0.241882	0.273511	0.495676	-0.04273	0.818448	0.920111	0.347956
CpWRKY028	2.78461	3.19927	3.46855	0.840183	0.634004	0.475527	3.73555	4.19461	5.80972	2.02555	2.77595	3.13153	0.684032	1.00937	1.65427	0.347616	0.446465	0.229076	2.60425	2.31642	1.7392	1.22364	0.859917	1.74235	0.793883	0.0140082	0.116461	-1.94284	1.27e-06	3.24e-05	-2.72784	1.2e-18	3.5e-16	0.807428	0.004249	0.328862	-2.00158	1.75e-10	7.74e-08	-2.80941	6.04e-21	2.04e-17	0.239143	0.575087	0.761941	1.03367	0.002617	0.020425	-1.70211
CpWRKY029	0	0	0.111157	0.245143	0.02869	0.0611577	0	0.0608306	0.0709831	0.321404	0	0.031426	0.0983234	0.0570288	0.08139	0.322199	0.2871	0.319868	0	0.476999	0.265619	0.148023	0.867199	0.725367	-1.22515	0.298308	0.646627	-0.94871	0.252265	0.529799	0.288516	0.788411	0.948021	-1.4006	0.536179	1	-0.04531	0.980392	1	1.35985	0.443222	1	2.91178	0.004774	0.026871	1.68793	0.252744	0.496562	1.96346
CpWRKY030	0.112561	0.193526	0.243064	0.321627	0.225846	0.106985	0	0.0798097	0	0.0562243	0	0.247384	0.0430001	0.149644	0.047459	0.153718	0.200894	0.0559556	0.106022	0.055629	0	0.155365	0.116694	0.027585	-0.906188	0.576484	1	0.420425	0.743064	0.895783	1.33082	0.365011	0.734495	-1.88993	0.475031	1	1.12807	0.429772	1	2.99794	0.064033	1	0.374387	0.788053	0.895123	-0.53291	0.760824	1	0.796415
CpWRKY031	0	0	0	0	0	0	0	0	0	0	0	0	0	0	0	0	0	0	0	0	0.057793	0	0	0	1.77856	0.65982	1	NA	NA	NA	-1.88328	0.641194	1	NA	NA	NA	NA	NA	NA	NA	NA	NA	NA	NA	NA	2.05696	0.610736	1	NA
CpWRKY032	0	0	0	0.164768	0	0	0	0.130836	0.305344	0.138256	0.066772	0	0	0.551964	0.175055	0.062999	0.679251	0.275192	0	0	0.190433	0.127349	0.394559	0.678319	-2.63535	0.0814405	0.338009	-0.28083	0.787195	0.91706	2.36409	0.114372	0.422443	1.10575	0.587288	1	-0.28269	0.91872	1	-1.39068	0.563979	1	0.767767	0.579508	0.765006	-1.88009	0.390364	0.636658	0.48976
CpWRKY033	0	0.107514	0.081021	0.089341	0.083647	0.401195	0.092249	0	0.569127	0.0468536	0.0905132	0.366495	9.17335	11.9715	10.2828	8.75339	11.9281	10.6782	13.3411	13.3045	12.9932	13.2924	20.8104	22.9875	-0.528576	0.0446071	0.238389	-0.91111	0.001841	0.01586	-0.37441	0.087595	0.364048	0.392051	0.825392	1	0.200898	0.891011	1	-0.1866	0.909475	1	0.905042	0.001441	0.010324	0.376748	0.062213	0.204627	-0.00552
CpWRKY034	0.365141	0.083705	0.063079	0.069556	0.976843	0.937046	0.21546	0.276158	0.604216	0.145911	0.598984	0.214	0.390572	0.323624	0.246328	0.132974	0.391013	0.290427	0.137572	0.28873	0.401952	1.14239	2.91482	1.36016	-2.70497	4.72e-05	0.001668	-2.77822	3.23e-05	0.000542	-0.06552	0.944175	0.988094	0.200453	0.841406	1	1.06805	0.327015	0.689142	0.864975	0.394929	0.755198	2.53396	5.29e-05	0.00063	-0.17134	0.847351	0.9343	-0.2431
CpWRKY035	0.902522	0.397874	2.27872	0.892674	0.371458	6.53261	0.716899	1.60801	5.70573	7.90654	2.51219	3.22115	0	0	0	0	0	0	0	0	0	0	0	0	NA	NA	NA	NA	NA	NA	NA	NA	NA	-0.74851	0.312245	0.963132	-0.78825	0.372017	0.725174	-0.03777	0.97003	0.992195	NA	NA	NA	NA	NA	NA	NA
CpWRKY036	0	0	0	0	0	0	0	0	0	0	0	0	0.16179	0	0.059523	0	0	0.0350892	0	0	0.064751	0	0	0	1.77856	0.65982	1	NA	NA	NA	-0.92151	0.81962	1	NA	NA	NA	NA	NA	NA	NA	NA	NA	-3.49304	0.351637	1	-1.71678	0.545588	1	-2.6521
CpWRKY037	0	0	0	0	0	0	0	0	0	0	0	0	0.0554125	0	0	0	0	0	0	0	0	0	0.075189	0	-1.97478	0.624269	1	-2.04585	0.61184	1	NA	NA	NA	NA	NA	NA	NA	NA	NA	NA	NA	NA	0.457293	0.908954	1	-1.51659	0.707906	1	-1.58678
CpWRKY038	0	0	0	0	0	0	0	0	0	0	0	0	0.0772765	0.0597618	0.369591	0	0	0	0.0635115	0	0	0	0.069905	0.264393	-2.40407	0.334571	1	-4.31849	0.131759	1	-1.90563	0.637073	1	NA	NA	NA	NA	NA	NA	NA	NA	NA	-0.55655	0.734267	0.864748	-2.95126	0.142383	0.350165	-4.87005
CpWRKY039	0	0	0	0	0	0	0	0	0	0	0	0	0	0	0	0	0	0	0	0	0	0	0	0	NA	NA	NA	NA	NA	NA	NA	NA	NA	NA	NA	NA	NA	NA	NA	NA	NA	NA	NA	NA	NA	NA	NA	NA	NA
CpWRKY040	0.226937	0.065029	0	1.0267	1.31541	1.45595	0.892729	0.858169	1.9402	0.566777	2.51831	0.831265	0	0.201134	0.143526	0.309916	0.556913	0.112814	0.213754	0.448618	0	0	0.058818	0	3.46528	0.151925	1	4.00495	0.03715	0.156682	0.552752	0.68004	0.91086	-0.07531	0.925144	0.996717	-0.02181	0.976313	0.994644	0.05442	0.926843	0.980549	-2.48402	0.402009	1	0.984665	0.614326	0.804569	1.53644
CpWRKY041	1.94016	3.28148	2.24807	1.96059	2.48971	2.47373	2.39671	2.01314	1.17456	4.4201	2.44294	3.09693	2.00659	1.42598	1.4565	2.00333	1.98473	1.5761	1.44859	1.16932	1.77979	1.39341	1.81517	0.904552	0.0961256	0.814844	0.946247	0.395028	0.325886	0.607573	0.306446	0.374135	0.741559	-0.8148	0.049315	0.752229	-0.50203	0.137304	0.470335	0.312602	0.395964	0.755792	-0.20668	0.616492	0.789487	-0.11112	0.759403	0.889877	0.18745
CpWRKY042	15.7783	16.1175	14.719	15.3408	16.9295	14.5649	17.9504	15.728	13.3679	15.0313	17.0037	17.8535	10.705	12.1496	12.7944	14.9167	13.9	11.9224	13.1497	10.8296	12.6215	14.5655	12.5889	12.5221	-0.120392	0.521797	0.812734	-0.00555	0.979764	0.992467	0.122292	0.542343	0.848351	-0.06818	0.745312	0.993601	-0.06881	0.690631	0.903312	-0.00102	0.995678	0.998594	0.200397	0.272206	0.494056	0.079834	0.647303	0.825888	0.19392
CpWRKY043	9.19213	7.41737	10.7664	8.40489	10.066	13.0703	5.38787	4.44932	10.4244	10.7624	11.2117	5.56687	12.8382	11.6991	18.5724	17.608	19.7853	23.4692	14.8574	15.4457	14.4024	13.9057	20.4697	25.6627	-0.427947	0.107817	0.393749	-0.02983	0.915375	0.969392	0.405878	0.03172	0.19288	-0.42782	0.322817	0.964942	0.218607	0.519531	0.821267	0.646639	0.086791	0.393413	0.522514	0.093108	0.243799	0.094169	0.677074	0.843381	0.491808
CpWRKY044	20.6592	19.3185	12.9406	13.9296	13.1479	12.1489	16.2539	14.1915	15.937	15.8873	15.1737	17.5085	13.1726	16.7032	12.5082	15.453	16.7912	13.6835	17.1072	14.7788	12.4617	15.8648	12.2344	12.7629	0.112513	0.610547	0.859605	0.124267	0.588037	0.811523	0.018258	0.930281	0.984974	-0.05067	0.785972	0.993654	-0.28573	0.104779	0.411855	-0.23494	0.158796	0.523872	-0.00696	0.975304	0.988793	0.105579	0.612757	0.80373	0.116307
CpWRKY045	1.18851	2.3943	7.31058	8.5072	7.38689	6.94902	9.24454	7.76306	11.4028	8.85101	9.3139	9.32265	2.22889	3.03245	7.86601	8.39416	8.42056	6.48121	9.90562	7.4045	8.1936	11.036	8.36373	7.16692	-0.0642222	0.808793	0.943618	-0.23237	0.415516	0.688537	-0.16161	0.510262	0.832265	0.062155	0.801863	0.994409	-0.24424	0.247202	0.615942	-0.30633	0.205846	0.585045	1.06429	0.030737	0.110819	1.00071	0.024717	0.107702	0.831201
CpWRKY046	0	0	2.2637	4.83766	4.61206	2.57911	4.37928	3.37656	3.53075	2.78032	4.834	3.55672	0	0	2.28822	1.45694	1.57293	0.807053	2.42481	2.31531	2.19137	3.94816	2.88529	2.15981	-0.381101	0.236701	0.581808	-1.26689	0.001984	0.016838	-0.87846	0.014544	0.114016	0.030173	0.925433	0.996823	0.130756	0.719994	0.913431	0.099367	0.760617	0.928539	2.02343	0.44028	0.658735	1.64339	NA	1	0.756063
CpWRKY047	1.86429	2.37875	1.00264	3.01525	2.66624	1.33732	2.5599	2.79334	2.94911	1.79215	2.54568	2.13025	0.591251	0.311757	1.4831	1.47313	1.31836	2.13331	1.19275	1.25164	1.67793	1.48892	0.838738	0.896512	0.348942	0.456686	0.770992	0.555964	0.25181	0.529404	0.212084	0.611854	0.883065	0.375431	0.285941	0.959536	0.142131	0.749131	0.925323	-0.23443	0.562863	0.849792	0.483449	0.500416	0.706971	0.832778	0.200453	0.431936	1.0365
CpWRKY048	4.20118	5.57372	4.8289	6.61654	5.04437	5.62804	6.92949	5.8794	6.42275	4.65965	4.7562	5.91318	2.70436	2.14028	1.7853	2.9816	3.5424	2.33514	2.86658	1.76564	2.91321	2.10035	2.43493	1.13496	0.409987	0.338763	0.683987	0.60335	0.148926	0.388873	0.199972	0.569504	0.862867	0.342755	0.182876	0.92036	0.195665	0.454879	0.783226	-0.14713	0.523741	0.830793	-0.18208	0.675368	0.828323	0.22797	0.540935	0.75612	0.420751
CpWRKY049	49.0707	36.8294	68.4156	32.196	39.8434	86.1193	14.9659	23.9854	77.8834	120.1	47.038	33.3599	46.4691	48.9304	62.3534	21.5087	24.4661	25.1999	8.2712	39.2803	32.5424	25.1826	90.9085	133.474	-1.63668	0.0592552	0.281714	-1.85881	3.51e-05	0.000582	-0.20938	0.736156	0.931808	-0.76087	0.384568	0.969754	-0.32049	0.514443	0.818254	0.442275	0.579882	0.8571	0.705161	0.149266	0.335838	-0.93456	0.138549	0.344251	-1.15181
CpWRKY050	3.25645	2.69311	2.59917	2.55197	2.16877	2.42911	1.49994	1.63672	1.59157	4.28271	1.94904	3.30168	7.0862	8.11056	9.42002	13.1726	10.8883	13.0736	9.74541	11.4082	10.3232	11.0379	24.0596	22.8303	-0.881432	0.00688205	0.071178	-0.68832	0.035049	0.150481	0.202401	0.338157	0.712881	-0.99377	0.028176	0.649403	-0.39252	0.347634	0.707113	0.60196	0.086211	0.391929	1.27807	0.000198	0.001954	0.396501	0.067286	0.215382	0.590131
CpWRKY051	1.18716	1.13394	0.740585	1.57044	0.764583	0.56418	0.259449	0.498811	0	0.395327	0	0.515384	1.56211	0.993727	0.61178	0.600461	0.353133	0.131146	0.124244	1.04304	0.181506	0.182069	0.068375	0	2.40901	0.130454	0.435441	2.06979	0.19365	0.455469	-0.32619	0.780552	0.94593	-0.23681	0.899811	1	1.69467	0.150109	0.490635	1.9212	0.089785	0.399702	-3.5937	0.003034	0.018751	-1.19901	0.237813	0.478274	-1.53075
CpWRKY052	0.607966	1.59281	0.787707	1.86127	1.43284	0.784228	0.768739	0.738979	1.10184	1.12796	0.0838085	1.56948	1.49306	0.846749	0.732396	0.711658	0.658794	0.863513	0.899876	0.300463	1.43412	0.559443	0.315146	0.212847	1.27171	0.125584	0.427304	0.984784	0.192187	0.45346	-0.28156	0.67831	0.909998	-0.07719	0.934867	0.997663	0.574188	0.528074	0.826216	0.65593	0.246073	0.629191	-1.44854	0.048166	0.153518	-0.17779	0.805561	0.913893	-0.46927
CpWRKY053	0.054255	0.062187	0.14059	0.077513	0.338673	0.20627	0.160072	0.102583	0.029926	0.135502	0.130883	0.105992	0	0	0.160129	0.123488	0.048416	0.0539418	0	0.455826	0.174196	0.349472	0.9562	1.62212	-2.21716	0.0346954	0.204679	-3.73514	2.22e-05	0.000392	-1.5047	0.274733	0.652982	-0.32184	0.799071	1	0.76484	0.47178	1	1.08442	0.344714	0.717676	4.24438	0.001083	0.008146	2.02314	0.343697	0.593466	0.507412
CpWRKY054	0.068858	0	0.089216	0.196754	0.122809	0.0981716	0.101579	0	0.0379812	0.240765	0.0332226	0.134521	2.02549	2.25808	2.78717	2.91513	3.36427	3.04652	2.20518	2.6714	2.19505	1.2831	1.05296	0.944999	1.10255	0.000169	0.004543	1.46029	1.06e-06	2.75e-05	0.364758	0.13605	0.463976	-1.53553	0.311711	1	0.057402	0.955843	1	1.59498	0.219468	0.601318	-1.06034	0.000611	0.00505	0.041624	0.873844	0.946319	0.398642
CpWRKY055	36.9491	26.0969	30.2437	22.78	23.0807	29.0263	19.7449	23.0396	33.923	24.135	21.6201	26.5223	24.072	26.879	22.7182	22.2704	20.3718	15.1213	20.0784	20.4124	22.3286	28.9084	39.0582	43.2744	-0.826589	0.00011114	0.003274	-0.98765	0.000163	0.002156	-0.15125	0.480801	0.814064	0.101546	0.701445	0.993298	0.072641	0.703462	0.907607	-0.02844	0.911937	0.975694	0.638608	0.002956	0.018378	-0.18834	0.214551	0.449641	-0.34757
CpWRKY056	1.67882	6.23095	1.17389	2.74114	1.99612	2.20353	1.41518	2.72079	2.11659	0.319456	0.462852	0.468531	0.549717	0.35427	0	0.436699	0.3567	0.31793	0.752996	0.39509	0	1.10345	1.74046	0.470199	-1.54054	0.183141	0.515465	-1.6152	0.078604	0.260995	-0.07239	0.955655	0.990628	2.33808	0.001865	1	2.49336	0.000278	0.009229	0.15424	0.760284	0.928366	1.91072	0.117022	0.285272	0.377242	0.834402	0.928515	0.294624
CpWRKY057	0.152936	0	0	0	0	0	0.075203	0	0	0	0.147576	0	0	0.0677734	0	0	0.068238	0	0	0	0	0	0	0	NA	NA	NA	NA	NA	NA	NA	NA	NA	-0.81947	0.83924	1	-1.88481	0.640827	1	NA	NA	NA	NA	NA	NA	NA	NA	NA	0.164179
CpWRKY058	8.59412	7.13045	8.75667	7.87828	7.45835	9.76708	9.13171	6.51286	7.16774	11.9231	8.89322	5.94155	13.5901	14.3354	14.4942	16.5717	12.7683	12.0723	18.2297	17.0575	15.8521	20.5656	28.21	27.9162	-0.587849	0.00327167	0.042322	-0.93241	0.000149	0.002003	-0.33558	0.101165	0.395238	-0.21287	0.506815	0.979697	-0.06877	0.819116	0.950239	0.144108	0.53218	0.834917	0.89855	3.81e-06	6.25e-05	0.31074	0.029467	0.12221	-0.03335
CpWRKY059	0	0.087436	0.021964	0.048438	0	0.169178	0.050014	0.144234	0.0561023	0.0508051	0.0736101	0.049676	0.524549	0.6761	0.364522	0.69451	0.045383	0.42978	1.07778	0.201067	0.116631	0.210586	0.738124	0.548376	-0.109941	0.90639	0.97647	-0.40064	0.662246	0.853918	-0.28447	0.77354	0.944027	0.548738	0.70528	1	0.337955	0.84787	1	-0.21075	0.897146	1	-0.02533	0.970681	0.986753	-0.12861	0.885516	0.952036	-0.42574
CpWRKY060	0.931993	1.41285	1.4802	1.77536	1.9035	0.771528	1.36008	0.682134	2.02312	0.840962	1.76965	1.20403	12.7255	14.522	14.5268	17.3809	18.9679	21.7306	20.587	20.5042	18.9746	19.061	15.9893	13.8514	0.292329	0.140017	0.450983	0.199778	0.372391	0.651019	-0.08677	0.617447	0.885667	0.102109	0.860608	0.994997	0.24662	0.650397	0.886654	0.143403	0.803164	0.943464	0.273193	0.184687	0.386507	0.565293	0.000208	0.002653	0.47018
CpWRKY061	1.05797	0.901711	1.3356	0.671779	0.967636	0.928214	0.933751	0.666791	1.10726	1.08402	1.2303	1.03342	0	0.048086	0.045751	0	0	0	0.0766546	0.294946	0.04977	0.149774	0.168741	0	0.39776	0.78412	0.935093	-4.55754	0.088196	0.281005	-4.95017	0.015504	0.119229	-0.2938	0.526566	0.981433	-0.36013	0.409966	0.75505	-0.06647	0.885045	0.968599	1.81941	0.373296	0.598119	2.22156	0.180851	0.406347	-2.75172
CpWRKY062	56.1779	49.7906	35.3976	34.2509	35.6006	48.7861	34.8955	41.7451	39.6706	44.454	39.0173	43.7993	76.9462	73.1873	68.9139	83.606	101.209	137.784	111.426	111.764	88.7834	85.8532	93.8579	70.8372	0.312297	0.106339	0.390726	0.313688	0.193932	0.455916	0.006487	0.975234	0.994012	-0.11298	0.520747	0.98047	-0.07987	0.692322	0.903902	0.033352	0.871173	0.964758	0.238683	0.164624	0.358066	0.550769	0.000164	0.002179	0.548956
CpWRKY063	0	0	0.019435	0	0	0	0	0	0	0	0	0	1.46122	1.41587	1.42302	1.55685	1.86731	1.34222	1.37755	1.53453	1.50675	0.807469	0.676464	0.617574	1.06729	0.00354938	0.044655	1.13759	0.00544	0.037457	0.077734	0.815903	0.9561	NA	NA	NA	NA	NA	NA	NA	NA	NA	-0.98602	0.007596	0.038779	0.080429	0.797367	0.909495	0.150931
CpWRKY064	0	0	0.019435	0	0	0	0	0	0	0	0	0	2.83649	2.39302	1.6507	1.98703	2.44959	2.95288	2.86106	2.22396	2.06404	1.49071	0.769769	1.34543	0.978952	0.00875148	0.084348	0.981945	0.011495	0.066369	0.007534	0.979782	0.995049	NA	NA	NA	NA	NA	NA	NA	NA	NA	-0.88428	0.03379	0.11878	0.094791	0.773015	0.897199	0.0944
CpWRKY065	0.278922	0.213134	0.823151	1.57183	0.684006	0.773228	0.66291	0.659221	0.512829	0.325085	0.179431	1.24873	0.213106	0.309011	0.392009	0.169293	0.311131	0.0462189	0.350292	0.045949	0.213223	0.171107	0.144582	0.18228	0.286498	0.766776	0.927589	0.050166	0.960675	0.985326	-0.22956	0.825677	0.958232	0.080617	0.921004	0.9964	0.809116	0.310283	0.67517	0.728064	0.165947	0.533287	-0.82743	0.276366	0.499176	-0.53987	0.554453	0.76539	-0.774
CpWRKY066	0	0	0	0	0.074097	0	0	0	0	0	0	0	0.0317422	0	0.105102	0.151297	0	0.0413058	0	0	0	0	0.086142	0	-1.97478	0.624269	1	1.14449	0.695525	1	3.12603	0.365985	1	NA	NA	NA	1.7484	0.665418	1	1.69009	0.675935	1	-0.64088	0.84416	1	-2.60952	0.511357	1	0.501623
CpWRKY067	0	0	0	0	0	0	0	0	0	0	0	0	0	0	0	0	0	0	0	0	0	0	0	0	NA	NA	NA	NA	NA	NA	NA	NA	NA	NA	NA	NA	NA	NA	NA	NA	NA	NA	NA	NA	NA	NA	NA	NA	NA
CpWRKY068	0	0	0	0	0	0	0	0	0	0	0	0	0.10053	0.0233235	0.088764	0.119793	0.140901	0	0	0.156065	0.362107	0.217938	0	0	1.24233	0.558746	0.832628	0.225891	0.917503	0.970398	-1.0059	0.511856	0.832595	NA	NA	NA	NA	NA	NA	NA	NA	NA	0.094515	0.964556	0.983922	1.32847	0.392354	0.63818	0.317081
CpWRKY069	0	0.330336	0.019149	0.105576	0.118617	0	0.021802	0.230543	0.0733691	0.177177	0.171138	0.04331	5.03061	5.5016	2.82288	2.38166	2.76967	2.60088	2.96516	2.95819	2.50143	1.93799	2.91888	1.30391	0.449364	0.216174	0.557637	0.287437	0.442044	0.710644	-0.15504	0.553565	0.854033	-0.23738	0.857371	1	-0.77447	0.596806	1	-0.53801	0.732502	1	-1.0737	0.010449	0.049452	-0.62483	0.048498	0.172905	-0.78768
CpWRKY070	0	0	0	0	0	0.123826	0	0.0351895	0	0	0	0	4.30854	5.0475	4.8809	3.16857	4.6171	4.14486	4.4351	3.67915	3.15849	2.46612	2.31536	1.89738	0.749829	0.00449334	0.052852	0.789861	0.006173	0.041273	0.045377	0.859026	0.967251	1.84147	0.648909	1	3.6361	0.356572	1	1.79163	0.610218	1	-1.04604	1e-05	0.000147	-0.2961	0.186375	0.413416	-0.25801
CpWRKY071	13.6846	8.8368	13.9845	12.6668	12.547	18.5026	9.76193	13.1194	19.3489	21.3729	23.0158	11.202	51.6885	44.8418	42.7865	41.6759	47.6004	63.6208	50.3785	50.2468	44.1583	37.2008	34.9682	26.8292	0.544309	0.00666566	0.069412	0.576694	0.018946	0.096449	0.037494	0.849395	0.964436	-0.37984	0.318896	0.964853	-0.32348	0.333417	0.694573	0.056125	0.863047	0.961576	-0.44755	0.028739	0.105476	0.096201	0.521974	0.742577	0.12548
CpWRKY072	0.248296	0	1.12596	1.06421	1.38386	1.00299	0.396805	3.5797	2.05433	0.434085	1.767	0.970135	0.14228	0.220064	0.183207	0.226056	0.055393	0.370295	0.0584679	1.01236	0.455545	0.828235	2.86372	2.61652	-2.04619	0.0139738	0.11626	-3.33961	3.24e-06	7.37e-05	-1.28006	0.210298	0.578697	0.945683	0.246552	0.947365	0.144562	0.813963	0.948315	-0.80365	0.260877	0.644516	3.57821	1.35e-07	3.07e-06	1.52687	0.144929	0.354068	0.23551
CpWRKY073	7.49672	8.41636	8.10846	7.11935	7.43018	6.56121	8.04293	9.31113	10.8166	8.45561	8.57047	8.00993	5.92931	6.13772	5.2094	6.7652	6.92533	5.59556	4.7627	4.7154	6.31239	4.34942	6.06261	6.98245	-0.140438	0.612641	0.860661	0.105515	0.704378	0.876265	0.255335	0.281545	0.66026	0.186227	0.384585	0.969754	-0.22311	0.210773	0.573724	-0.40947	0.04112	0.267676	0.053454	0.836342	0.92165	-0.08744	0.693829	0.853776	0.160074
CpWRKY074	0.049659	0.227677	0.042894	0.23649	0.37641	0.141598	0.268606	0.187788	0.0821734	0.0992193	0.0479188	0.242534	0	0	0	0.045211	0.044315	0.0246863	0	0.098168	0.091109	0	0	0	3.82357	0.224295	1	3.05278	0.335657	1	-0.75508	0.669923	1	0.486507	0.673156	1	0.974911	0.35031	1	0.487321	0.5865	0.860709	NA	NA	NA	4.10132	0.211909	1	3.33633
CpWRKY075	0	0	0.087925	0	0	0	0	0	0	0.0338973	0	0	0.0259245	0	0.028613	0	0	0	0	0	0.062253	0	0	0.0665233	-0.0816932	0.983695	1	-1.98199	0.623473	1	-1.88328	0.641194	1	NA	NA	NA	NA	NA	NA	NA	NA	NA	0.326655	0.928521	1	0.242335	0.947817	1	-1.65022
CpWRKY076	3.17888	2.14111	3.99131	1.15491	1.11053	12.2414	0.451216	2.85035	6.00138	24.489	6.32468	5.82608	2.97963	3.7469	6.46669	2.62562	3.33393	3.2257	1.17299	3.17446	2.58543	2.83469	20.5211	43.1122	-3.25966	0.00128838	0.021583	-2.90494	0.002219	0.018419	0.368363	0.353791	0.725501	-1.9588	0.012474	0.490915	-1.31751	NA	1	0.643342	0.628394	0.878049	2.37644	0.000966	0.007406	-0.88559	0.055398	0.189005	-0.52491
CpWRKY077	3.68858	5.14696	5.51326	4.4297	6.14956	4.48143	3.91145	2.91099	2.72454	2.27503	3.18791	2.63175	0	0	0	0	0	0	0	0	0	0	0	0	NA	NA	NA	NA	NA	NA	NA	NA	NA	0.254271	0.460168	0.973889	0.918156	0.002754	0.0473	0.663071	0.025757	0.205285	NA	NA	NA	NA	NA	NA	NA
CpWRKY078	0.075781	0.238867	0.065457	0.036089	0.033789	0.324125	0.335374	0.0895531	0.292598	0.264971	0.548442	0.037011	0.578996	1.04106	0.798798	0.603696	0.659351	0.640426	0.767326	0.580506	0.556141	1.1506	2.9658	3.08288	-1.92111	3.38e-05	0.001288	-1.96486	1.53e-05	0.000284	-0.03551	0.935406	0.98607	-0.23269	0.826797	1	-1.09035	0.396061	0.744186	-0.8602	0.455603	0.794746	1.61725	0.00098	0.007497	-0.30283	0.508092	0.732549	-0.34618
CpWRKY079	3.79739	4.19947	6.52712	2.70809	2.17814	7.01909	0.581767	2.3813	7.03105	3.2789	2.48584	2.53498	1.5746	2.02952	3.55623	2.15428	2.63945	3.75652	2.10294	3.82887	3.58855	4.98686	15.9848	27.7035	-2.35373	6.12e-06	0.000323	-2.56306	1.48e-07	4.74e-06	-0.19931	0.535985	0.845654	0.283668	0.683924	0.992707	0.540917	0.244203	0.612929	0.25838	0.731388	0.918792	2.80912	5.02e-07	1e-05	0.454167	0.246627	0.489327	0.246281
CpWRKY080	8.15885	6.22158	5.35828	4.07814	3.63783	17.0796	0.828911	1.21117	4.01678	9.16115	2.66768	1.31728	4.86842	4.12356	5.37328	1.71889	2.46704	1.84359	0.190534	3.16577	2.16493	0.651492	3.35542	3.30491	-0.400597	0.641704	0.87519	-0.32195	0.575566	0.804042	0.091275	0.891103	0.976075	-1.1009	0.162419	0.90958	0.937054	0.209444	0.572293	2.0408	0.00506	0.076339	-0.9329	0.102821	0.260785	-1.33652	0.052482	0.182113	-1.25167
CpWRKY081	0.929156	0.760715	1.28984	0.316064	0.680616	4.51029	0.06527	0.941152	1.9036	6.59707	0.608402	1.10208	0.253538	0.0588222	0.64361	0.060424	0.059226	0.131971	0	0.262399	0.030441	0	1.51372	2.86259	-3.9021	0.110259	0.398931	-4.18311	0.000684	0.007101	-0.26257	0.875651	0.972321	-1.49412	0.162077	0.90958	-0.57422	0.578239	0.852961	0.923416	0.414836	0.769508	2.23872	0.108173	0.270295	-1.67224	0.273648	0.521259	-1.94453
CpWRKY082	0	0	0.097486	0.026874	0	0.107271	0	0	0.124505	0	0	0	0	0	0	0	0.050358	0	0	0	0.051767	0	0.058503	0	-0.149276	0.970167	1	-0.22941	0.954175	1	-0.0674	0.985978	1	3.03372	0.444511	1	3.15404	0.425612	1	0.127833	0.963869	1	2.20855	0.583846	1	2.05696	0.610736	1	1.98965
CpWRKY083	0	0	0	0	0	0	0	0	0	0	0	0	0.0603934	0	0.333281	0.143931	0.035269	0.157179	0.409494	0.546911	0.435071	0.254578	0.081948	0.464915	0.787522	0.368805	0.708276	-1.313	0.297921	0.580212	-2.096	0.032682	0.196583	NA	NA	NA	NA	NA	NA	NA	NA	NA	1.07588	0.485082	0.694549	1.86531	0.134356	0.337502	-0.23807
CpWRKY084	0.309071	0.708515	0	0.126161	0.393735	0.041966	0	0	0	0.44109	0	0	0.269875	0.0782655	0.074465	0.120595	0.157605	0	0.540645	0.698268	0.364532	0.284403	1.05281	4.41475	-1.84686	0.0417456	0.229808	-4.38888	7.36e-05	0.001097	-2.52778	0.020374	0.14349	-4.14257	0.292202	1	0.377969	0.855173	1	4.52181	0.057263	1	3.79788	0.00058	0.004839	1.94756	0.05367	0.184947	-0.58054
CpWRKY085	41.2199	29.8665	24.2474	28.4611	35.9965	27.9473	26.0961	21.5021	28.5945	24.9052	32.3607	23.1172	35.3812	34.6868	35.0761	35.8489	38.8866	56.5668	42.3959	32.3375	34.1788	32.8392	24.5355	21.693	0.456764	0.0503407	0.255754	0.680442	0.01	0.059704	0.227817	0.29199	0.670935	-0.06165	0.789955	0.993654	0.224015	0.297642	0.663233	0.285128	0.154349	0.517512	-0.36511	0.087892	0.234064	0.091708	0.56066	0.769558	0.310699
CpWRKY086	1.63131	2.74629	2.5099	2.42774	1.3638	2.32577	1.20324	1.54222	3.14932	2.59732	1.32818	1.74284	2.10327	4.0664	1.37563	2.08856	0.81886	1.3178	0.912325	1.46126	2.6656	2.76768	5.0208	9.09505	-1.74129	0.00225823	0.032421	-2.04361	0.000172	0.002258	-0.28891	0.621104	0.886606	0.070116	0.904935	0.99632	0.13271	0.794322	0.94216	0.06429	0.906294	0.974213	1.20512	0.040529	0.135367	-0.53843	0.376956	0.6247	-0.8375
CpWRKY087	3.54	1.85488	1.57254	2.95424	2.46531	2.37128	1.59151	0.988059	1.04139	1.38091	2.43995	1.71246	16.4857	16.046	11.0877	13.9967	17.0587	22.1901	18.9582	21.5939	21.4638	18.8933	26.9132	32.8839	-0.345495	0.16865	0.495268	-0.61491	0.031012	0.137644	-0.26199	0.216649	0.586193	-0.59623	0.212581	0.931652	0.516276	0.177884	0.531262	1.11126	0.003358	0.059534	0.895013	0.001785	0.012263	0.548624	0.008967	0.051766	0.278434
CpWRKY088	1.77727	2.75859	1.72703	2.78602	2.60846	0.84462	1.23807	1.99524	0.816928	1.92346	2.53675	1.41053	0	0.0984497	0	0.202261	0.132167	0.294503	0.174378	0.365978	0.067932	0.170357	0.49902	0.508144	-0.958752	0.331976	0.678767	-0.95779	0.310786	0.593331	0.008738	0.993555	0.998379	-0.51324	0.334289	0.966444	0.113726	0.838618	0.956273	0.62612	0.301189	0.682247	3.65994	0.019785	0.080561	2.69125	0.151252	0.363046	2.69275
CpWRKY089	0.477251	0.547026	0.503838	0.404054	0.756604	0.831622	0.417205	0.325856	0.233995	0.503264	0.307017	0.20719	3.68688	2.51443	3.82327	1.47249	2.34239	2.47794	2.19769	2.14897	1.99444	0.536752	2.30896	2.44314	0.261549	0.629988	0.869011	0.201807	0.712988	0.880716	-0.05155	0.875983	0.972342	-0.03678	0.962546	1	0.992916	0.145338	0.483587	1.02859	0.099197	0.419813	-0.88079	0.116425	0.284325	-0.62016	0.038313	0.146586	-0.6789
CpWRKY090	0	0.040725	0	0	0	0	0	0	0	0	0	0	4.04483	5.16447	3.68528	1.81149	3.7731	3.99179	3.44705	4.17917	3.58531	3.106	10.5717	14.7677	-1.34451	0.00696719	0.071846	-1.62313	0.001687	0.014781	-0.27026	0.443773	0.791065	NA	NA	NA	NA	NA	NA	NA	NA	NA	1.1839	0.023184	0.090316	-0.16069	0.568147	0.774079	-0.43841
CpWRKY091	0.465554	0.244575	0.301596	0.979218	1.17628	0.921863	0.457852	1.15533	0.256792	0.329439	0.449238	0.909501	0.429803	0.89401	0.098146	0.953674	0.934764	0.887164	0.200983	0.172561	0.284716	1.33874	1.48817	0.836677	-2.4753	9.25e-07	6.61e-05	-0.44435	0.274811	0.554895	2.03806	5.23e-05	0.001308	0.168685	0.82279	0.994997	0.886389	0.095376	0.393536	0.715626	0.24021	0.623286	1.40961	0.056296	0.171262	-1.069	0.21554	0.450881	0.963647
CpWRKY092	0.065408	0.049981	0.564973	0.041532	0	0.683855	0.150095	0.350404	0	0.348498	0.189348	0.085187	33.2162	37.4495	32.6711	24.9316	28.2117	30.8031	26.615	30.6662	28.161	28.7097	49.5693	61.6388	-0.713637	0.0138734	0.115762	-0.78579	0.007284	0.046956	-0.06355	0.700491	0.918738	-0.28537	0.831805	1	0.237932	0.875705	0.966515	0.527736	0.77633	0.933898	0.480899	0.100524	0.256839	-0.23326	0.093922	0.268574	-0.30487
CpWRKY093	0.277699	0.15915	0.119933	0.198372	0.495277	2.24352	1.09242	0.065633	2.14444	0.277423	0.0669917	0.271255	6.6834	6.46076	6.55687	4.93011	3.03571	3.17511	3.9235	2.9507	2.22903	2.81089	4.1745	8.30272	-0.752636	0.138259	0.448415	-0.49999	0.316685	0.599072	0.262444	0.536896	0.84589	2.43477	0.064704	1	2.27205	0.069088	0.333278	-0.15978	0.897132	0.971622	-0.32219	0.485147	0.694579	-1.07423	0.002318	0.018577	-0.82044
CpWRKY094	1.93119	2.05542	3.00851	1.54376	2.15267	2.55663	1.62792	3.12979	4.41301	2.17042	3.49408	2.56008	3.95222	5.5016	5.78701	5.30604	5.4778	4.35439	4.83984	6.37412	4.90344	8.56794	15.9453	22.2438	-1.53868	2.62e-05	0.001049	-1.67105	3.79e-06	8.46e-05	-0.12162	0.646925	0.897225	0.171605	0.715877	0.993601	-0.37393	0.338081	0.698249	-0.54615	0.238207	0.620991	1.66121	1.5e-05	0.00021	0.122236	0.658137	0.83215	-0.00718
CpWRKY095	1.94629	3.27655	2.67931	2.66478	2.63053	2.63031	3.55902	2.78874	4.79739	3.18996	2.55302	3.38639	0.813222	1.10508	0.87191	1.99346	1.22121	1.30012	1.14577	1.35264	0.976403	0.979429	0.693606	0.953948	0.396264	0.364473	0.704701	0.736479	0.11812	0.337266	0.348453	0.409902	0.768628	0.301651	0.383792	0.969754	-0.18175	0.536077	0.829802	-0.4825	0.12235	0.46522	-0.03809	0.934826	0.970564	0.357889	0.418339	0.660518	0.697301
CpWRKY096	0	0	0	0	0	0	0	0	0	0	0	0	0	0	0	0	0	0	0	0	0	0	0	0	NA	NA	NA	NA	NA	NA	NA	NA	NA	NA	NA	NA	NA	NA	NA	NA	NA	NA	NA	NA	NA	NA	NA	NA	NA
CpWRKY097	15.597	15.539	17.4609	15.6327	15.8271	15.6706	17.9654	17.1998	18.986	15.3962	18.4685	16.7387	11.109	12.9525	11.7136	12.6297	14.0509	9.95696	13.5904	14.2066	13.0489	16.656	13.8049	15.1439	-0.163058	0.333058	0.67964	-0.35867	0.120806	0.341948	-0.18796	0.353926	0.725544	0.11366	0.513205	0.979697	-0.08008	0.604373	0.864826	-0.19398	0.143931	0.502	0.395968	0.022195	0.087459	0.23241	0.115169	0.306487	0.036988
CpWRKY098	2.34501	1.8143	3.13957	5.24877	5.07108	2.0617	5.41961	3.3254	3.49237	6.79377	8.42904	4.06581	3.2698	3.63717	8.89861	3.36258	6.48719	5.887	6.84724	4.92546	3.60324	4.63938	7.96193	5.80434	-0.263548	0.483543	0.788841	-0.27354	0.482856	0.741792	-0.00484	0.98973	0.997098	-0.63969	0.133982	0.894302	-0.61358	0.203809	0.565114	0.025009	0.958019	0.988768	0.264258	0.590354	0.773176	0.001454	0.997578	0.99892	-0.0104
CpWRKY099	1.36011	1.39769	0.567149	0.915744	1.04558	1.04756	1.42985	0.487726	1.50043	1.78044	0.520451	0.84752	0.716668	0.769002	0.573466	0.704541	0.669645	0.699446	0.706812	0.579465	0.645356	0.690513	0.656403	0.919499	-0.234039	0.601018	0.854153	-0.17508	0.713917	0.881443	0.066534	0.885682	0.974858	0.133632	0.840032	0.994997	-0.04199	0.940217	0.983863	-0.17289	0.740337	0.921997	0.183603	0.687135	0.835524	-0.05071	0.914002	0.964344	0.007611
CpWRKY100	0.705071	0.431015	0.243605	0.17908	0.251499	0.446765	0.346703	0.333281	0.362978	0.258269	0.589646	0.688709	0.448915	0.249961	0.733293	0.363754	0.356541	0.280401	0.53129	0.511065	0.323397	0.519038	0.243654	0.0921547	0.663764	0.390186	0.724169	0.181639	0.825249	0.933748	-0.47734	0.433926	0.784948	-0.54564	0.424421	0.971862	-0.7903	0.28615	0.652091	-0.24518	0.719265	0.915022	-0.69262	0.418677	0.640144	-0.02893	0.964735	0.985768	-0.51419
CpWRKY101	0.19817	0.170357	0.256758	0.471871	0.618515	0.0470886	0.121807	0.632295	0.464556	0.0989864	0.191225	0.048393	0.0378522	0.197593	0.292443	0.157868	0.022105	0	0	0.44072	0.227238	0.638238	0.410894	0.485651	-1.20239	0.247248	0.593935	-3.11232	0.003422	0.025985	-1.89696	0.226128	0.598045	1.86568	0.072755	1	1.7746	0.122977	0.446348	-0.09378	0.926617	0.980505	1.59442	0.06357	0.186754	0.383505	0.781856	0.901889	-1.52389
CpWRKY102	91.4009	83.3904	95.763	43.075	42.843	142.63	126.921	136.011	140.671	74.6129	85.1302	84.3181	15.3989	20.7096	22.7992	15.8134	20.7639	24.7304	16.391	18.7552	18.3385	16.4352	29.5585	19.211	-0.287309	0.282249	0.632179	-0.13847	0.636562	0.839414	0.155761	0.457691	0.800312	0.741957	2.04e-06	0.003179	-0.07504	0.862362	0.962557	-0.81679	0.063602	0.334614	0.189971	0.517972	0.720372	-0.09761	0.629439	0.814198	0.049901
CpWRKY103	52.4501	41.4378	56.6643	30.1525	39.0526	57.7832	25.3492	30.8339	64.2208	43.691	39.015	25.6928	43.1345	48.7381	46.9484	38.9455	44.9744	52.3418	38.7826	46.956	46.8242	44.6675	61.2441	92.6396	-0.584671	0.0410188	0.226961	-0.59309	0.040338	0.166069	8.69e-05	0.999609	0.999837	0.168285	0.658903	0.991156	0.250327	0.40326	0.750217	0.082247	0.831585	0.951696	0.560481	0.047464	0.151906	-0.02503	0.861673	0.940676	-0.03318
CpWRKY104	1.76769	1.33028	3.39302	1.19046	1.08274	4.54823	0.579481	1.60362	4.25466	0.998909	1.11993	1.37785	2.64658	2.59534	3.74916	1.5931	2.40601	2.59185	1.48	4.18274	3.22678	3.94328	6.33079	13.6175	-1.4258	0.00474216	0.054758	-1.90946	1.09e-05	0.000212	-0.47301	0.214419	0.583915	0.894466	0.171265	0.91544	0.982526	0.095909	0.394788	0.088727	0.90649	0.974243	1.45449	0.001401	0.010077	0.026083	0.947188	0.978778	-0.45454
CpWRKY105	0	0	0	0	0	0	0	0	0	0	0	0	0.28166	0	0.777172	0.839073	1.72711	1.74098	0.954891	0.273285	1.09908	0.254419	0.429958	0.22586	1.35805	0.105602	0.389751	2.19782	0.001677	0.014708	0.841992	0.185809	0.545444	NA	NA	NA	NA	NA	NA	NA	NA	NA	-0.17404	0.899229	0.952971	1.18091	0.323444	0.573464	2.01688
CpWRKY106	0	0	0	0	0	0	0	0	0	0	0	0	0	0	0	0	0	0	0	0	0	0	0	0	NA	NA	NA	NA	NA	NA	NA	NA	NA	NA	NA	NA	NA	NA	NA	NA	NA	NA	NA	NA	NA	NA	NA	NA	NA
CpWRKY107	0	0	0	0	0	0	0.141679	0	0	0	0	0	0	0	0	0.131159	0.257116	0.143231	0	0	0	0.497116	0.896114	0.14122	-6.34768	0.00015663	0.00428	-1.56649	0.108927	0.320536	4.78474	0.01681	1	2.87703	0.469163	1	NA	NA	NA	-2.92827	0.461286	1	6.58273	0.000182	0.001812	NA	NA	NA	5.01366
CpWRKY108	0	0	0	0	0	0	0	0	0	0	0	0	0	0	0.034625	0	0	0	0	0	0	0	0	0	NA	NA	NA	NA	NA	NA	NA	NA	NA	NA	NA	NA	NA	NA	NA	NA	NA	NA	NA	NA	NA	NA	NA	NA	NA
CpWRKY109	0.583014	2.53936	0.70502	1.33271	0.883836	1.55158	2.46549	1.43305	1.80085	1.51433	2.19407	0.968125	2.04904	2.0669	0.934109	2.60089	2.13311	1.27523	0.933548	0.979649	1.81841	2.68241	1.63194	2.80041	-0.931952	0.076332	0.326294	-0.28349	0.576905	0.804766	0.658715	0.230392	0.603205	0.300735	0.600761	0.986614	-0.28934	0.629107	0.876418	-0.59153	0.254237	0.638205	0.54066	0.314219	0.539679	-0.39313	0.518446	0.739859	0.257873
CpWRKY110	0	0	0	0.075713	0	0.0188886	0.058633	0.0563628	0	0	0	0	0.33404	0.0880671	0.268131	0.072372	0.319216	0.35565	0.0935927	0.373215	0.765676	0.329164	0.844712	1.36366	-1.03554	0.197892	0.534679	-1.82023	0.014491	0.079118	-0.77469	0.364115	0.733897	3.44032	0.373876	1	3.16513	0.42394	1	-0.28666	0.895888	1	1.91715	0.012313	0.056176	0.880207	0.337314	0.587702	0.098141
CpWRKY111	0	0	0	0	0.014773	0.0157455	0.048876	0	0	0.0992972	0	0	0.101256	0.11746	0.01397	0.13574	0.088699	0.0164705	0.187244	0.294736	0.364722	0.228658	0.39501	0.617089	-0.549403	0.3832	0.719216	-2.38978	0.00569	0.038802	-1.8258	0.035838	0.208166	-0.99926	0.783023	1	-1.67612	0.586708	1	-0.67518	0.836547	1	2.45651	0.006359	0.033759	1.90466	0.040333	0.151822	0.069062
CpWRKY112	1.35472	0.653803	0.461903	1.08658	0.89016	1.42316	0.9817	0.539255	0.432613	0.925991	1.16964	0.661642	0.46305	0.473956	0.300629	1.78516	2.19515	1.84313	2.68636	4.68662	3.10686	7.34836	5.50699	6.43028	-0.884432	0.00540445	0.059786	-1.77293	9.23e-09	3.91e-07	-0.8811	0.012654	0.103241	-0.47843	0.456463	0.973161	0.324195	0.534933	0.829423	0.801458	0.156805	0.520919	4.00687	6.61e-26	1.12e-23	3.12154	1.15e-11	7.63e-10	2.23272
CpWRKY113	3.22439	2.88945	2.10149	2.2056	2.27415	1.00299	0.605382	0.33254	1.03478	2.8405	1.32941	1.66068	2.35157	2.10436	2.29881	2.37516	1.90953	4.22582	1.57376	2.54965	1.74784	1.91509	2.85657	3.18951	-0.441319	0.237435	0.5827	0.040914	0.92059	0.971472	0.489377	0.209726	0.578058	-1.55363	0.009087	0.43345	-0.06375	0.899317	0.972956	1.49086	0.011176	0.124544	0.279832	0.401734	0.624617	-0.16254	0.635817	0.818385	0.317492
CpWRKY114	25.9755	13.1421	13.76	5.31535	7.14818	26.907	1.09767	7.19438	16.2306	6.48742	9.98691	6.64053	27.5986	23.5617	22.5888	8.96073	15.1213	9.38199	9.17496	21.5628	18.0575	40.9888	42.1823	88.325	-1.81382	1.41e-05	0.000641	-2.4021	2.29e-10	1.34e-08	-0.57762	0.120742	0.434977	0.100083	0.896216	0.996188	0.787562	0.200743	0.561768	0.687205	0.423534	0.77451	1.26225	0.000328	0.002986	-0.55414	0.097983	0.275937	-1.13764
CpWRKY115	6.12285	3.81365	3.58814	4.53788	5.63562	5.03365	3.19471	3.42467	4.60437	2.91087	3.2296	3.67307	2.73765	3.8388	4.46591	5.48481	5.32335	5.28499	11.2932	9.84659	9.08435	13.1343	16.9612	16.7517	-0.635885	0.00144733	0.023596	-1.58709	3.79e-13	3.55e-11	-0.94358	1.29e-06	5.27e-05	0.208176	0.461401	0.974399	0.653701	0.004838	0.068783	0.445879	0.068423	0.347246	2.13021	9.38e-17	7.94e-15	1.49458	3.22e-10	1.71e-08	0.542612
CpWRKY116	0	0	0	0.088165	0	0	0	0.350043	0	0	0	0.271255	4.34952	4.7584	2.53689	7.96401	6.64964	6.16616	1.43862	1.37242	3.48152	5.23847	4.55836	5.35366	-1.26591	0.00479444	0.055158	0.411601	0.155473	0.398705	1.68694	2.65e-05	0.000735	0.391017	0.905688	1	-1.60255	0.665021	1	-1.99383	0.560234	1	0.424765	0.229611	0.445037	-0.8434	0.092155	0.265229	0.835792
CpWRKY117	0.234976	0.146907	0.276768	0.427263	0.266687	0.588798	0.189072	0.161558	0.188522	0.170722	0.0618385	0.104329	29.1654	30.7087	21.0576	17.0755	17.1181	19.7091	16.2976	21.283	18.087	14.8014	29.9191	42.5501	-0.650266	0.0709932	0.312809	-0.744	0.032125	0.141228	-0.08413	0.644436	0.896067	0.696878	0.478847	1	1.95253	0.018156	0.157031	1.25632	0.06572	0.339913	0.152116	0.685593	0.834635	-0.49908	0.013953	0.071578	-0.5915
CpWRKY118	1.68295	0.625622	0.746479	0.953097	1.0546	1.46989	1.02885	1.16102	0.752666	0.272639	0.570584	0.977453	1.32059	0.806269	0.843834	1.32516	1.38006	1.13057	0.385586	0.989087	1.21004	1.13008	0.895953	0.757993	-0.108027	0.866083	0.964153	0.417728	0.435589	0.705306	0.535269	0.358875	0.72942	0.708795	0.336998	0.966444	0.951957	0.172146	0.522797	0.241199	0.64231	0.884252	-0.04926	0.929926	0.968092	-0.15918	0.809969	0.916259	0.367105
CpWRKY119	4.85809	3.50827	4.18086	3.81356	4.14178	5.09105	3.60516	4.9124	4.39736	4.87103	4.97975	2.57258	1.16927	1.89263	1.66568	1.86315	1.39745	2.12311	2.07842	2.79668	2.46498	3.22586	3.04403	1.95374	-0.16715	0.585829	0.846697	-0.66035	0.049664	0.191267	-0.48664	0.093962	0.378303	0.074128	0.826483	0.994997	0.093865	0.770725	0.9338	0.019015	0.936894	0.982933	0.845163	0.015983	0.068552	0.677487	0.028491	0.119341	0.181423
CpWRKY120	0	0	0	0	0	0	0	0	0	0	0	0	0	0	0	0	0	0	0	0	0	0	0	0	NA	NA	NA	NA	NA	NA	NA	NA	NA	NA	NA	NA	NA	NA	NA	NA	NA	NA	NA	NA	NA	NA	NA	NA	NA
CpWRKY121	0	0	0	0	0	0	0	0	0	0	0	0	0	0	0	0	0	0	0	0	0	0	0	0	NA	NA	NA	NA	NA	NA	NA	NA	NA	NA	NA	NA	NA	NA	NA	NA	NA	NA	NA	NA	NA	NA	NA	NA	NA
CpWRKY122	0	0	0	0	0	0	0	0	0	0	0	0	0	0	0	0	0	0	0	0	0	0	0	0	NA	NA	NA	NA	NA	NA	NA	NA	NA	NA	NA	NA	NA	NA	NA	NA	NA	NA	NA	NA	NA	NA	NA	NA	NA
CpWRKY123	1.74063	1.49633	7.0476	5.62985	1.32584	17.0611	4.0656	8.39922	10.8411	10.0349	11.0925	9.28045	0	0	0	0	0	0	0	0	0	0	0	0	NA	NA	NA	NA	NA	NA	NA	NA	NA	-0.36746	0.337276	0.966444	-0.31996	0.633414	0.878318	0.047178	0.948408	0.986038	NA	NA	NA	NA	NA	NA	NA
CpWRKY124	0.365141	0	0.189237	0.278224	0.130246	0.659403	0.646379	0.552316	0.241686	0.364777	0.493281	0.891668	0.390572	0.517798	3.35622	1.19677	0.586519	0.653461	0.653465	1.01056	1.07187	0.604796	1.9306	0.715873	-0.244874	0.696691	0.899689	-0.45297	0.496068	0.750431	-0.1964	0.727922	0.929099	-0.26077	0.741916	1	-0.6965	0.435239	0.771408	-0.43438	0.627384	0.877759	-0.34809	0.707253	0.84788	-0.59543	0.475633	0.70729	-0.80161
CpWRKY125	0.304767	0.174662	0.493586	0	0.135888	0.289671	1.04904	0.360152	0.0840522	0	0	0.520966	0	0	0	0	0	0	0	0	0	0	0.039495	0	NA	NA	NA	NA	NA	NA	NA	NA	NA	1.52991	0.392108	1	-0.28262	0.906016	1	-1.81006	0.189107	0.563856	NA	NA	NA	NA	NA	NA	NA
CpWRKY126	0	0	0	0.268023	0.083647	0.445772	0	0	0.206955	0	0.452566	0	11.395	13.5926	11.2716	13.4503	21.1775	16.4137	16.4334	19.5628	15.4455	27.3616	32.0422	27.3551	-0.757326	0.00012004	0.003477	-0.81083	0.001211	0.011317	-0.04655	0.844348	0.963237	-1.12798	0.730694	1	0.840456	0.659226	1	1.98792	0.276941	1	1.30346	1.18e-11	5.41e-10	0.545484	0.006701	0.041748	0.492044
CpWRKY127	0.209654	0	0.241454	0	0	0	0	0	0	0	0.202306	0	0.106788	0.123877	0	0.063625	0.124727	0	0	0.138151	0	0	0.507155	0.205517	-2.37365	0.264294	0.612963	-1.93698	0.263123	0.541876	0.44487	0.854715	1	-3.36437	0.394544	1	-3.4674	0.380248	1	NA	NA	NA	1.66281	0.372994	0.597747	-0.70962	0.788176	1	-0.26734
CpWRKY128	0	0	0	0	0	0	0	0	0	0	0.189153	0	0.0499227	0.115823	0	0	0	0.064964	0	0	0	0	0.06774	0.0640518	-2.94368	0.450169	1	-1.11115	0.709722	1	1.83757	0.648738	1	-3.36437	0.394544	1	-3.4674	0.380248	1	NA	NA	NA	-0.29567	0.897911	1	-3.23744	0.398323	1	-1.41622
CpWRKY129	0	0	0	0	0	0	0	0	0.0699173	0	0	0	4.50339	6.57218	3.95494	4.58731	6.53243	6.93144	6.05924	5.45011	5.43611	3.81998	8.34467	12.4567	-0.541355	0.186672	0.52021	-0.49789	0.228745	0.50143	0.051486	0.837279	0.961548	2.02632	0.614957	1	NA	NA	NA	-2.07695	0.606154	1	0.754782	0.096353	0.249626	0.214223	0.440006	0.678269	0.257819
CpWRKY130	0.557845	1.43866	0.762921	1.06264	1.32656	1.45809	0.502897	0.527377	0.717961	0.975256	0.448579	0.317858	5.32766	3.50212	6.07615	2.49707	3.02834	5.50005	4.42244	3.49211	3.28364	4.27768	5.20496	6.0608	-0.476593	0.117823	0.41347	-0.55197	0.159961	0.405426	-0.07017	0.851648	0.965171	0.022593	0.977768	1	1.16821	0.082266	0.365177	1.14841	0.036466	0.250555	0.104513	0.757692	0.87859	-0.37197	0.270796	0.517836	-0.45071
CpWRKY131	3.50726	4.12582	2.01963	2.43213	2.68865	1.84222	1.57334	1.94871	1.56121	3.31936	2.61248	2.94505	0	0	0	0.112039	0.054909	0	0	0	0	0.08493	0.287057	0.482536	-5.7299	0.00158591	0.025231	-2.37455	0.078231	0.260189	3.36526	0.295992	1	-0.78531	0.021622	0.599758	-0.32664	0.315628	0.679481	0.458626	0.180919	0.553007	5.96509	0.001784	0.012256	NA	NA	NA	3.59195
CpWRKY132	0.678379	0.172791	0	0	0.604945	0.143284	0.074128	0	0.415758	0.301202	0.800072	0	0.115179	0.534441	0.063562	0.137248	0.20179	0.749406	0.42598	0.81953	0.069145	1.73399	0.078143	0.88666	-1.05366	0.393996	0.726847	-1.38513	0.249279	0.526421	-0.33091	0.788397	0.948021	-1.16982	0.572524	1	-0.53112	0.785905	1	0.635011	0.763303	1	1.97834	0.148494	0.334772	0.923586	0.518937	0.740299	0.582988
CpWRKY133	5.46533	5.04302	4.63167	5.50014	5.42546	4.50854	3.07621	2.04724	5.87749	3.70861	6.79955	4.667	11.1089	11.2415	17.5943	16.0853	19.938	22.3162	14.6665	14.4734	16.8696	21.1287	21.5594	17.6562	-0.393876	0.0399176	0.223227	-0.0975	0.66343	0.854493	0.302684	0.12849	0.450017	-0.45208	0.338347	0.966444	0.047528	0.88231	0.968447	0.499566	0.235814	0.618733	0.640839	0.01337	0.059835	0.246361	0.301808	0.551024	0.540983
CpWRKY134	0.290437	0.887733	1.33797	1.33704	0.604328	0.96618	0.571264	0.3661	0.747602	0.435222	0.794067	0.425546	0.665713	2.01641	0.693929	1.23398	0.734344	0.96254	0.31916	1.19614	0.888104	1.11357	1.15423	4.41296	-1.4756	0.0515551	0.2595	-1.23627	0.065136	0.229824	0.252982	0.70353	0.919482	0.035809	0.964425	1	0.835527	0.241469	0.609847	0.80015	0.236682	0.619662	1.02974	0.18893	0.392366	-0.44856	0.56472	0.772026	-0.20422
CpWRKY135	16.5995	20.4307	15.7036	17.5419	17.4812	17.6931	14.9645	16.1787	21.6693	20.8867	21.5859	15.8283	35.9341	33.3475	33.6614	35.2271	40.4185	51.0045	43.4436	38.8698	31.5789	22.6575	24.2566	21.3474	0.734023	0.00015511	0.004252	0.841878	0.000108	0.00153	0.113331	0.579917	0.867599	-0.12655	0.619817	0.988468	-0.12207	0.540701	0.832734	0.004495	0.982995	0.995227	-0.54798	0.000277	0.002586	0.186223	0.267571	0.514237	0.291338
CpWRKY136	14.277	13.8233	10.5702	13.1337	15.1039	9.65059	15.9158	13.623	15.7988	17.0533	12.4503	17.1506	9.18043	8.64537	8.33778	7.83123	8.82339	11.4174	13.0718	12.7969	9.96505	9.50634	13.1005	9.17085	0.170003	0.50329	0.801495	-0.22842	0.417763	0.690219	-0.39246	0.103216	0.400407	-0.02526	0.915457	0.99632	-0.27752	0.303462	0.668816	-0.25173	0.297524	0.679302	0.323844	0.184564	0.386304	0.493756	0.019616	0.0918	0.093147
CpWRKY137	0	0	0	0	0	0	0	0	0	0	0	0	0.119004	0.138048	0.328362	0.21271	0.416984	0.425862	0.366773	0.230931	0	0	0.040369	0.152684	1.6239	0.388792	1	2.40575	0.072524	0.246987	0.784763	0.487228	0.818065	NA	NA	NA	NA	NA	NA	NA	NA	NA	-1.56063	0.32398	0.549584	0.067377	0.961932	0.984445	0.845707
CpWRKY138	0	0	0	0	0	0	0	0	0	0	0	0	0	0	0	0	0	0	0	0	0	0	0	0	NA	NA	NA	NA	NA	NA	NA	NA	NA	NA	NA	NA	NA	NA	NA	NA	NA	NA	NA	NA	NA	NA	NA	NA	NA
CpWRKY139	7.12381	5.99045	3.50794	2.79014	3.74036	16.959	0.491071	2.07707	10.613	11.9721	2.37704	2.1786	0.508676	0.354046	1.15092	0.21215	0.534713	0.198581	0	0.394841	0.519135	0	0.414135	0.978962	-0.600924	0.703185	0.902296	-0.59919	0.615744	0.828771	0.017168	0.987635	0.996478	-0.30782	0.811404	0.994409	0.527479	0.497772	0.808876	0.838566	0.51577	0.826633	-0.48877	0.691431	0.838019	-1.09313	0.324582	0.574711	-1.07987
CpWRKY140	1.18671	1.46484	1.45081	0.765116	0.553545	1.26675	0.466829	0.724915	1.53068	0.766032	0.757539	0.749001	1.60413	1.35922	1.84746	0.914197	1.92248	1.96038	0.77384	1.56997	1.23935	1.81439	8.59305	12.1877	-2.65644	5.13e-06	0.000279	-2.28813	3.64e-05	0.0006	0.378475	0.359508	0.729962	0.272984	0.626244	0.989014	0.206552	0.663775	0.89301	-0.06595	0.910518	0.975241	2.27481	8.4e-05	0.000937	-0.38391	0.309895	0.559463	-0.01231
CpWRKY141	2.06105	0.803208	0.961337	1.06005	1.32332	1.44963	0.648623	0.623513	0.863997	0.576519	1.11374	0.483173	0	0.0730682	0	0	0	0	0	0.162975	0	0	0	0	2.86929	0.469863	1	NA	NA	NA	-2.97549	0.4536	1	-0.01208	0.985951	0.999658	0.840576	0.154305	0.497169	0.853452	0.087681	0.395631	-1.66526	0.679459	1	1.19928	0.753781	1	-1.78376
CpWRKY142	19.3738	30.5219	37.2144	30.7964	33.0241	38.6933	29.0097	44.4253	82.5436	56.2682	61.4146	49.6862	3.18721	2.8935	2.76691	4.75866	4.17874	3.1639	5.06295	2.36313	3.28224	3.41379	1.82904	3.0225	0.366179	0.331766	0.678641	0.506905	0.126472	0.351768	0.147292	0.641743	0.894768	-0.08528	0.814803	0.99452	-0.68482	4.84e-05	0.002398	-0.59963	0.094571	0.410768	-0.05093	0.870732	0.939699	0.315942	0.314196	0.563937	0.455324
CpWRKY143	6.14253	5.30752	15.3457	4.8004	4.24164	33.892	18.0918	23.2282	17.236	55.3537	33.7398	22.2461	2.64739	3.09896	2.52349	0.200751	0.955744	0.375821	0.949449	1.02747	0.75131	2.98557	18.8757	5.00235	-3.3011	9.47e-08	9.6e-06	-4.17076	7.32e-10	3.9e-08	-0.86203	0.186083	0.545624	-0.90787	0.009259	0.435801	-1.35506	0.169948	0.51957	-0.44602	0.635019	0.881065	1.74047	0.00486	0.027268	-1.56046	1.81e-05	0.000338	-2.42519
CpWRKY144	12.5682	9.89373	17.1852	11.6996	16.5578	16.7014	11.6606	13.2941	11.0657	11.9635	11.6472	12.7398	19.3319	14.6281	16.3774	14.2276	14.7708	17.8948	21.1746	19.6888	18.1642	16.6058	18.512	25.3379	-0.038156	0.863935	0.963369	-0.41586	0.087695	0.279871	-0.37055	0.036381	0.210144	0.004097	0.982884	0.999658	0.327971	0.120183	0.441636	0.323936	0.134315	0.485369	0.309165	0.192958	0.397809	0.270533	0.109468	0.296033	-0.10818
CpWRKY145	6.4884	10.0114	7.97553	5.84035	6.16753	3.18516	4.59295	10.111	9.91078	6.73124	5.9514	8.35758	7.51775	10.0163	10.5521	12.5935	14.6343	15.8793	10.8462	16.8437	12.591	4.52712	8.64856	13.9439	0.569617	0.160057	0.482383	0.619594	0.103031	0.309516	0.059772	0.795553	0.950021	0.243308	0.518273	0.979807	-0.44664	0.193745	0.553123	-0.69014	0.094591	0.410768	-0.00699	0.986632	0.994263	0.561753	0.025628	0.110559	0.613685
CpWRKY146	0.603003	0.81683	0.568201	0.391591	0.684382	0.338671	1.02432	0.881016	0.0907109	1.3691	0.317384	0.910289	0	0	0	0	0	0	0	0	0	0	0	0	NA	NA	NA	NA	NA	NA	NA	NA	NA	-0.35695	0.696184	0.993019	-0.85235	0.238768	0.60699	-0.49545	0.571756	0.853309	NA	NA	NA	NA	NA	NA	NA
CpWRKY147	0.700047	0.505212	0.358325	0.765543	0.254331	0.443581	0.229488	0.245116	0.200218	0.673448	0.675513	0.557172	5.72498	5.85981	6.07817	6.72753	8.69963	9.30589	12.8945	9.40528	10.822	8.75601	10.3487	7.77734	0.297556	0.188236	0.522525	-0.16836	0.497691	0.751472	-0.46023	0.038394	0.217734	-1.47838	0.023448	1	-0.35843	0.575887	0.851418	1.12055	0.128546	0.476096	0.650407	0.001799	0.012335	0.948417	1.86e-06	4.61e-05	0.48021
CpWRKY148	0	0	0	0	0	0.0701389	0	0	0	0	0	0	0.169144	0.414223	0.186684	0.04479	0.109754	0.0244561	0.139015	0.413325	0.067695	0.04527	0	0.192902	1.37141	0.326227	0.673397	-0.44999	0.794105	0.92005	-1.80604	0.13587	0.46358	NA	NA	NA	2.41259	0.545739	1	2.356	0.555194	1	-1.64405	0.211669	0.422665	-0.27593	0.780768	0.901317	-2.0848
CpWRKY149	9.20374	8.09389	9.64032	10.6302	10.1414	12.0157	7.54289	6.82583	8.25681	12.9464	10.6166	8.70599	15.1753	12.9625	13.8497	13.8693	13.5943	13.2001	18.783	18.6649	17.2499	18.1308	21.6333	27.8183	-0.308372	0.157248	0.478072	-0.77885	0.001007	0.009725	-0.46207	0.006844	0.066138	-0.49571	0.044125	0.730927	0.045943	0.838443	0.956229	0.542045	0.003859	0.065284	0.731259	0.00105	0.007939	0.422215	0.004727	0.032095	-0.0477
CpWRKY150	0.470746	0.404678	0.304959	0.411001	0.559718	1.11857	0.424378	0.222518	0.302932	0.156759	0.302832	0.421504	0.899166	0.625833	1.02549	0.714304	0.245049	0.117008	0.25865	0.620394	0.755714	0.758056	0.61004	1.9612	-1.02579	0.158407	0.479753	-1.66112	0.048397	0.188071	-0.61962	0.481462	0.814276	0.120753	0.898946	1	1.26296	0.130168	0.458693	1.14256	0.135748	0.487284	0.42959	0.516185	0.719162	-0.59867	0.375396	0.623404	-1.22726
CpWRKY151	0	0	0	0	0.12301	0.0655547	0	0	0	0	0	0	0	0	0	0.125587	0.246193	0	0.129929	0	0	0	0.286015	0	-1.14241	0.751305	1	0.367072	0.887197	1	1.50609	0.568397	1	NA	NA	NA	2.3584	0.555121	1	2.30066	0.564848	1	3.21318	0.41826	1	2.0778	0.606959	1	3.582
CpWRKY152	0.379589	0.957187	0.459024	1.7354	2.16639	0.938045	0.522632	0.143543	0	0.530895	1.61166	0.74156	0.290019	0.269143	0.896263	0	0.541979	0.150959	1.00111	1.50077	0.76607	1.81632	1.10188	0.967459	-0.259814	0.689544	0.896854	-2.52322	0.019945	0.100208	-2.2621	0.033604	0.199996	-2.08815	0.107429	1	0.77063	0.306348	0.671283	2.85199	0.007099	0.093867	1.46761	0.083937	0.226679	1.20893	0.16945	0.390322	-1.05921
CpWRKY153	21.678	17.6938	18.1777	17.8905	18.8205	16.3344	17.4053	15.8194	19.6238	20.7829	17.4561	19.8202	18.7281	21.8319	21.9669	24.8145	19.7217	17.1464	20.2199	19.7581	20.1628	28.6316	36.2897	37.2988	-0.767991	2.39e-05	0.000978	-0.77147	0.001464	0.013184	0.005863	0.97747	0.994606	-0.1198	0.540569	0.981996	-0.10765	0.534545	0.829305	0.012493	0.942249	0.984422	0.753576	6.54e-05	0.000757	-0.01456	0.921942	0.967768	-0.01729
CpWRKY154	3.30384	2.14778	6.6871	4.46182	4.52924	4.40564	3.83112	3.44972	1.90394	1.97048	2.95014	2.40834	7.49739	7.56085	8.10855	7.54225	4.66444	1.51982	3.76216	3.46055	5.20205	6.30718	1.99375	4.15708	-0.00908294	0.984516	0.995938	0.105889	0.85804	0.947047	0.125059	0.800669	0.951555	0.344126	0.450976	0.973086	0.89219	0.008587	0.09918	0.546313	0.138443	0.492416	-0.84548	0.054409	0.167397	-0.85535	0.002359	0.018829	-0.73917
CpWRKY155	0.346422	0.061088	0.046035	0.659904	0.451502	0.253279	0.288277	0.0503849	0.117588	0.0266214	0.102856	0.702796	0.570077	0.307034	0.35954	0.436699	0.49938	0.609365	0.451797	0.210715	0.317789	0.343295	0.055253	0.496321	0.122206	0.892287	0.971987	0.732382	0.371774	0.650327	0.615061	0.336959	0.711675	-0.85797	0.533317	1	0.732047	0.52082	0.822179	1.59093	0.08155	0.381092	-0.41753	0.644047	0.807866	-0.29558	0.67826	0.843951	0.310653
CpWRKY156	0.685618	0.375845	0.411973	0.567844	1.19622	0.28333	0.087949	0.366358	0.0657697	0.804055	0.517766	0.524119	0.113877	0.607663	0.904944	0.407093	0.133007	0.503838	0.280778	0.913394	0.984441	1.34409	3.33764	3.09747	-1.83346	0.00162297	0.025665	-2.95479	5.37e-07	1.5e-05	-1.10921	0.131978	0.456564	-1.79269	0.053125	1	0.174872	0.807861	0.946841	1.96679	0.042223	0.271387	2.30453	0.00146	0.010429	0.467598	0.583831	0.784648	-0.65242
CpWRKY157	0	0.019604	0.325004	0.179188	0	0.0487676	0.201841	0.113182	0.113205	0.102516	0.198043	0.350829	3.61964	5.12353	4.39883	3.89278	3.55613	4.47214	4.81673	3.92196	4.17337	2.31348	2.32277	1.073	1.17314	0.00069047	0.013454	1.01476	0.00383	0.028375	-0.15336	0.484633	0.816302	-0.59052	0.50866	1	-1.49415	0.25359	0.622203	-0.90294	0.495512	0.816568	-1.15782	0.001681	0.011684	0.016183	0.942985	0.976904	-0.14591
CpWRKY158	0.353717	0.270287	0.305527	0.1123	0	0.280164	0	0	0	0.0588942	0.113774	0.057585	0.090084	0.365749	0.298278	0	0	0.293064	0.166585	0.116541	0.486721	0.108495	0.244471	0.520108	-0.172754	0.885939	0.970183	-1.6711	0.356889	0.63596	-1.49141	0.39711	0.759251	-2.79522	0.436453	1	0.785706	0.694589	1	3.58415	0.30848	1	0.258781	0.831814	0.919004	0.083681	0.947264	0.978823	-1.42564
CpWRKY159	16.1421	15.0226	19.8114	14.0895	17.9182	17.037	12.5104	17.8114	20.5183	29.46	19.482	12.4728	35.6739	33.9944	34.538	28.5589	35.9476	42.1105	30.454	29.2908	29.8809	22.9235	23.7284	17.9964	0.467968	0.0151463	0.122587	0.672441	0.005152	0.035914	0.210162	0.27679	0.65531	-0.25434	0.4903	0.976988	-0.3011	0.366069	0.721354	-0.04616	0.857438	0.959984	-0.64378	0.000566	0.004738	-0.17624	0.185665	0.412519	0.025896
CpWRKY160	0.426982	0.349577	0.500529	1.1329	0.59834	0.376845	0.479906	1.49932	1.24487	0.335152	0.647457	1.37038	0.11651	0.081093	0.154311	0.111068	0.163299	0.303228	0.114908	0.180874	0.419668	2.75033	4.71118	3.16908	-3.88519	6.99e-13	2.13e-10	-4.26531	1.19e-15	1.64e-13	-0.3653	0.709427	0.921885	0.469694	0.525221	0.981433	-0.13672	0.857007	0.960904	-0.60679	0.368487	0.734986	4.9559	1.85e-18	1.79e-16	1.069	0.320278	0.570077	0.695065
CpWRKY161	19.8424	14.8866	13.6334	15.8065	12.4666	16.2878	18.0062	12.9606	12.1387	17.6602	14.0121	13.1269	11.4391	12.0706	10.6479	8.04721	13.0388	13.7199	14.3571	15.5118	10.8387	10.7063	10.753	11.5822	0.296217	0.262283	0.611096	0.024851	0.937996	0.97774	-0.26583	0.376438	0.743383	-0.03815	0.899177	0.996225	0.015069	0.954978	0.988618	0.053267	0.847821	0.956513	-0.00282	0.99063	0.996107	0.293006	0.258626	0.503684	0.019925
CpWRKY162	3.81801	4.07231	7.71789	3.3587	3.16828	14.8684	0.704033	3.25856	7.34158	18.6473	7.26607	3.41863	2.65374	2.30293	5.65666	2.41391	3.05221	3.55874	1.14879	4.27174	2.99166	3.26931	21.2204	37.7388	-2.88502	0.00352753	0.044483	-2.8373	0.001298	0.011949	0.060564	0.887215	0.97539	-1.3567	0.072343	0.817919	-0.43389	0.526941	0.825378	0.924635	0.239853	0.622991	2.59575	0.000167	0.001691	-0.29211	0.575069	0.778966	-0.23981
CpWRKY163	65.2875	56.3128	96.6179	49.6611	61.3981	107.172	16.2985	33.6575	103.779	102.483	40.3971	39.372	76.9244	83.5919	99.256	46.5564	46.8374	45.6818	23.9853	68.1223	62.0176	55.7469	112.127	187.962	-1.20562	0.0108793	0.097902	-1.40258	0.000155	0.002069	-0.18475	0.559593	0.857431	-0.22761	0.705918	0.9935	0.281541	0.504043	0.811914	0.510926	0.52148	0.829814	0.49791	0.207589	0.41732	-0.71026	0.032071	0.129405	-0.903
CpWRKY164	1.28466	1.15695	3.52707	2.31606	3.23222	3.7503	0.902432	1.2145	1.41719	2.7501	1.32818	3.40602	1.64756	2.23652	3.21124	1.96325	1.59678	0.91232	1.25325	2.35817	2.14651	5.74177	10.0839	11.3338	-2.2384	2.17e-08	2.65e-06	-2.63904	3.54e-10	1.99e-08	-0.38936	0.429764	0.782528	-1.06757	0.053053	0.762068	0.333325	0.486117	0.802281	1.40333	0.000931	0.024564	1.98164	1.23e-06	2.27e-05	-0.25832	0.583055	0.784233	-0.65561
CpWRKY165	0.361544	0.0518	0.156144	0.064566	0	0.128863	0.066668	0.0854494	0.0249277	0	0.283459	0.220721	5.0585	5.02684	5.94511	6.15119	8.85228	8.37987	8.17299	8.53191	5.92843	5.21905	4.84923	5.33831	0.549857	0.018082	0.137475	0.553826	0.026513	0.123087	0.00993	0.967072	0.992208	-1.48782	0.346344	1	-1.36549	0.451107	1	0.119134	0.942594	1	-0.01149	0.955125	0.979853	0.538025	0.016339	0.080261	0.540745
CpWRKY166	0	0	0	0	0.032903	0.105208	0.036287	0	0	0	0	0.072082	2.64992	3.12302	2.75359	2.80495	4.24748	3.94355	6.20353	4.21227	1.96314	2.03713	2.37162	1.55527	1.04606	0.0148938	0.121157	0.835782	0.007765	0.049293	-0.20681	0.578166	0.866767	-0.97848	0.803495	1	0.946993	0.727533	1	1.92342	0.477553	1	-0.47129	0.095479	0.248018	0.576416	0.141698	0.349145	0.363015
CpWRKY167	0	0	0	0	0	0	0	0	0	0	0	0	1.74037	2.65749	2.01885	1.29086	1.36898	1.82565	1.42306	1.90688	1.04479	1.02664	0.65062	0.205065	1.20879	0.0446218	0.238425	1.20117	0.036254	0.154102	-0.00303	0.993527	0.998368	NA	NA	NA	NA	NA	NA	NA	NA	NA	-1.72085	0.003437	0.020769	-0.51309	0.170558	0.392066	-0.52431
CpWRKY168	0	0	0	0	0.039706	0.0846402	0	0	0	0	0	0	2.55143	2.97945	2.42177	3.48622	3.87404	3.78497	4.04711	3.27875	2.7979	1.94616	1.5233	1.09118	1.14361	0.00066276	0.013008	1.2418	0.000153	0.002044	0.103577	0.684421	0.912656	NA	NA	NA	3.38547	0.380881	1	3.32836	0.368986	1	-0.75518	0.027191	0.101269	0.388838	0.147122	0.35703	0.484701
CpWRKY169	0	0	0	0	0	0	0	0	0	0	0	0	0.301237	0.411109	0.352033	0.253382	0.620894	0.461173	0.415058	0.481402	0.382958	0.29878	0.168309	0.159144	1.02011	0.123993	0.424731	1.04129	0.165102	0.413801	0.025148	0.966845	0.992085	NA	NA	NA	NA	NA	NA	NA	NA	NA	-0.71284	0.316247	0.542035	0.307562	0.60428	0.797986	0.325952
CpWRKY170	39.5611	47.7236	47.0618	38.6053	40.909	59.5078	40.4697	38.8613	54.553	61.7085	45.1193	51.5384	80.8951	84.1354	80.4971	90.3255	105.319	137.753	113.66	122.939	102.514	112.299	125.239	112.663	-0.0498347	0.74938	0.92127	-0.12141	0.572602	0.802404	-0.06556	0.731712	0.930584	-0.22605	0.332313	0.966444	-0.16651	0.486625	0.802533	0.060176	0.808757	0.945267	0.557002	2.07e-05	0.000279	0.50672	7.89e-05	0.001185	0.432827
CpWRKY171	0.396242	0.645405	0.468354	0.5959	1.06005	0.31715	0.164079	1.18295	0.57516	0.45835	1.10682	0.427789	0.0796692	0.40664	0.386896	0.398725	0.316378	0.891586	0.216077	0.453495	0.593064	0.921139	1.12427	0.490642	-1.00466	0.0889868	0.355364	-0.71748	0.227237	0.499262	0.293431	0.644942	0.896332	-0.03154	0.968892	0.99937	0.010628	0.987556	0.997414	0.038966	0.961033	0.989817	1.58743	0.030879	0.111211	0.579396	0.477759	0.708861	0.863451
CpWRKY172	35.2165	33.5194	36.1121	12.6741	18.8757	46.7374	9.76929	15.7689	43.2193	47.7639	25.0239	17.8646	20.9247	21.3659	25.8608	6.5364	8.80935	9.9994	2.01123	13.7644	11.412	22.5766	20.4041	24.9137	-1.37491	0.146244	0.461072	-1.53075	0.001149	0.010849	-0.14375	0.848138	0.963999	-0.38128	0.481504	0.975847	-0.19077	0.700323	0.90651	0.191917	0.743641	0.922796	0.095931	0.846483	0.927597	-1.28225	0.083005	0.247785	-1.43397
CpWRKY173	11.8173	12.3219	15.8743	8.43217	9.69221	22.9147	6.25788	10.873	17.3092	15.2801	9.41998	9.68999	18.9031	18.6004	24.9628	10.0752	13.2612	16.9753	6.99863	10.9382	11.6019	9.81944	21.5523	25.8803	-0.954482	0.0139071	0.115962	-0.55791	0.131791	0.360937	0.405424	0.143991	0.478932	0.019058	0.96324	0.99925	0.275571	0.513827	0.817748	0.257383	0.594739	0.864072	-0.08206	0.82395	0.914904	-1.03787	5.07e-05	0.000821	-0.64078
CpWRKY174	0	0	0	0.042679	0	0	0	0	0	0	0	0	0	0	0	0	0.139954	0.0445507	0	0.088581	0.061658	0	0	0.0878503	0.776617	0.757664	1	1.02438	0.673528	0.860079	0.26377	0.887341	1	NA	NA	NA	1.84379	0.647666	1	1.78565	0.658061	1	3.14272	0.428902	1	3.91533	0.253988	1	4.17375
Note: R0 represents the root tissue data of the control (CK) group, while R4, R8, and R24 correspond to root tissues treated with 1 mmol/L AlCl₃·6H₂O for 4 h, 8 h, and 24 h, respectively. Similarly, S0 represents the shoot tissue data of the CK group, and S4, S8, and S24 correspond to shoot tissues subjected to aluminum treatment for 4 h, 8 h, and 24 h, respectively.
[truncated: 11 more columns]
