# Supplementary material for: Genome-wide identification of WRKY members in elephant grass (Cenchrus purpureus) and its expression profiling under aluminum stress
Source: PeerJ. 2026 Jun 4;14:e21299. doi: 10.7717/peerj.21299 (PMC13242747; doi:10.7717/peerj.21299)
Supplement: Supplemental Information 22 [file peerj-14-21299-s022.xls]

## Sheet: Sheet1
ITEM TO CHECK	IMPORTANCE	CHECKLIST
EXPERIMENTAL DESIGN
Definition of experimental and control groups	E	On page 7, lines 211–212 in the manuscript file.
Number within each group	E	On page 7, line 212, each treatment had three replicates.
Assay carried out by core lab or investigator's lab?	D
Acknowledgement of authors' contributions	D
SAMPLE
Description	E	On page 6-7, lines 203–216 in the manuscript file.
Volume/mass of sample processed	D
Microdissection or macrodissection	E	macrodissection
Processing procedure	E	On page 7, lines 214–218 in the manscript file.
If frozen - how and how quickly?	E	On page 7, lines 218-220, samples were immediately frozen in liquid nitrogen upon collection to prevent RNA degradation, and maintained frozen throughout the grinding and transfer process.
If fixed - with what, how quickly?	E	Not applicable.
Sample storage conditions and duration (especially for FFPE samples)	E	On page 7, lines 218-220, samples were stored at –80 °C and RNA was extracted within one week of collection.
NUCLEIC ACID EXTRACTION
Procedure and/or instrumentation	E	On page 7, lines 224–225, RNA was extracted using the Trizol method.
Name of kit and details of any modifications	E	On page 7, line 225, the Trizol reagent was purchased from Sangon Biotech Co., Ltd., Shanghai, China.
Source of additional reagents used	D
Details of DNase or RNAse treatment	E	Not applicable.
Contamination assessment (DNA or RNA)	E	RNA purity was assessed by measuring A260/A280 ratios using a microplate reader (enzyme-labeled instrument), with values ranging from 1.85 to 2.10.
Nucleic acid quantification	E	RNA concentration was measured using a microplate reader (enzyme-labeled instrument) and ranged from 500 to 1000 ng/µL.
Instrument and method	E	RNA concentration and purity were measured by UV absorbance using a microplate reader (enzyme-labeled instrument). A260/A280 ratios were used to assess RNA purity.
Purity (A260/A280)	D	RNA purity was assessed by measuring A260/A280 ratios using a microplate reader, with values ranging from 1.85 to 2.10.
Yield	D
RNA integrity method/instrument	E	Not applicable.
RIN/RQI or Cq of 3' and 5' transcripts	E	All Cq data are in " qPCR results analysis of six CpWRKY genes" files.
Electrophoresis traces	D
Inhibition testing (Cq dilutions, spike or other)	E	All Cq data are in "qPCR results analysis of six CpWRKY genes" files.
REVERSE TRANSCRIPTION
Complete reaction conditions	E	On page 7, lines 226–233 in the manscript file.
Amount of RNA and reaction volume	E	On page 7, lines 226–233 in the manscript file.
Priming oligonucleotide (if using GSP) and concentration	E	Not applicable.
Reverse transcriptase and concentration	E	On page 7, lines 227–228, reverse transcription was carried out using the reverse transcriptase included in the 4× III-MLvRT Mix (manufacturer’s recommended concentration).
Temperature and time	E	On page 7, lines 230-232, reverse transcription was performed in a PCR instrument under the following conditions: 25°C for 5 min, 55°C for 15 min, and 85°C for 5 min.
Manufacturer of reagents and catalogue numbers	D
Cqs with and without RT	D*
Storage conditions of cDNA	D
qPCR TARGET INFORMATION
If multiplex, efficiency and LOD of each assay.	E	Not applicable. Multiplex qPCR was not performed; all assays were singleplex.
Sequence accession number	E	The unique accession numbers corresponding to these WRKY genes are listed in Table S2.
Location of amplicon	D
Amplicon length	E	The amplicon length for each target gene ranged from 100 to 200 bp (see Table S2 for details).
In silico specificity screen (BLAST, etc)	E	Not applicable.
Pseudogenes, retropseudogenes or other homologs?	D
Sequence alignment	D
Secondary structure analysis of amplicon	D
Location of each primer by exon or intron (if applicable)	E	On page 7, line 234-237, All qPCR primers were designed to span exon–exon junctions of the target WRKY genes to ensure amplification from cDNA and prevent genomic DNA contamination.
What splice variants are targeted?	E	Not applicable.
qPCR OLIGONUCLEOTIDES
Primer sequences	E	The primer sequences are listed in Table S2.
RTPrimerDB Identification Number	D
Probe sequences	D**
Location and identity of any modifications	E	Not applicable.
Manufacturer of oligonucleotides	D
Purification method	D
qPCR PROTOCOL
Complete reaction conditions	E	On page 7, lines 237-242 in the manscript file.
Reaction volume and amount of cDNA/DNA	E	On page 7, lines 237–239 indicate that the total reaction volume was 10 μL, containing 1 μL of cDNA at a concentration of 100 ng/μL.
Primer, (probe), Mg++ and dNTP concentrations	E	On page 7, lines 237-242 in the manscript file.
Polymerase identity and concentration	E	On page 7, lines 237-242 in the manscript file.
Buffer/kit identity and manufacturer	E	On page 7, lines 237-242 in the manscript file.
Exact chemical constitution of the buffer	D
Additives (SYBR Green I, DMSO, etc.)	E	On page 7, Line 238, SYBR Green I dye was included in the 2× SG Fast qPCR Premix.
Manufacturer of plates/tubes and catalog number	D
Complete thermocycling parameters	E	On page 7, lines 239–242 in the manuscript file.
Reaction setup (manual/robotic)	D
Manufacturer of qPCR instrument	E	On page 7, Lines 239–240 in the manuscript file.
qPCR VALIDATION
Evidence of optimisation (from gradients)	D
Specificity (gel, sequence, melt, or digest)	E	Not applicable.
For SYBR Green I, Cq of the NTC	E	All Cq data are in " qPCR results analysis of six CpWRKY genes" files.
Standard curves with slope and y-intercept	E	Not applicable.
PCR efficiency calculated from slope	E	Not applicable.
Confidence interval for PCR efficiency or standard error	D
r2 of standard curve	E	Not applicable.
Linear dynamic range	E	Not applicable.
Cq variation at lower limit	E	Not applicable.
Confidence intervals throughout range	D
Evidence for limit of detection	E	Not applicable.
If multiplex, efficiency and LOD of each assay.	E	Not applicable.
DATA ANALYSIS
qPCR analysis program (source, version)	E	On page 7, line 243 in this manuscript.
Cq method determination	E	On page 7, line 243 in this manuscript.
Outlier identification and disposition	E	Technical replicates were performed in triplicate. Replicates with Cq deviation >1.0 from the other two technical replicates were considered outliers. Suspected outliers were re-run when possible; if the anomaly persisted, the outlier replicate was excluded and the mean Cq of the remaining replicates was used for downstream analysis.
Results of NTCs	E	Not applicable.
Justification of number and choice of reference genes	E	A single reference gene (CpEF1α) was used for normalization. This gene has been reported as a stable internal control in multiple elephant grass studies and showed consistent Cq values under different treatments in this experiment.
Description of normalisation method	E	Gene expression levels were normalized using the 2^–ΔΔCq method, with CpEF1α as the internal reference gene.
Number and concordance of biological replicates	D
Number and stage (RT or qPCR) of technical replicates	E	Each sample included three technical replicates at the qPCR stage.
Repeatability (intra-assay variation)	E	The intra-assay variation among technical replicates was low, with standard deviations of Cq values less than 1.
Reproducibility (inter-assay variation, %CV)	D
Power analysis	D
Statistical methods for result significance	E	No statistical significance testing was performed for gene expression data in this study.
Software (source, version)	E	qPCR data were processed using Microsoft Excel 2019 (Microsoft, Redmond, WA, USA), and figures were plotted using GraphPad Prism 8.0 (GraphPad Software, San Diego, CA, USA).
Cq or raw data submission using RDML	D
Table 1. MIQE checklist for authors, reviewers and editors. All essential information (E) must be submitted with the manuscript. Desirable
information (D) should be submitted if available. If using primers obtained from RTPrimerDB, information on qPCR target, oligonucleotides,
protocols and validation is available from that source.
*: Assessing the absence of DNA using a no RT assay is essential when first extracting RNA. Once the sample has been validated as
RDNA-free, inclusion of a no-RT control is desirable, but no longer essential.
**: Disclosure of the probe sequence is highly desirable and strongly encouraged. However, since not all commercial pre-designed assay
vendors provide this information, it cannot be an essential requirement. Use of such assays is advised against.
